# Supplementary material for: A fully integrated, standalone stretchable device platform with in-sensor adaptive machine learning for rehabilitation
Source: Nat Commun. 2023 Nov 27;14:7769. doi: 10.1038/s41467-023-43664-7 (PMC10682047; doi:10.1038/s41467-023-43664-7)
Supplement: Supplementary file 12 — Source data [file 41467_2023_43664_MOESM12_ESM.xlsx]

## Sheet: Fig.2c
Strain(%)	Stress (Pa)	Strain(%)	Stress (Pa)
1.75	0	0.25	92.7464
1.75	0	0.5	92.7464
2	20.3554	0.5	92.7464
2	20.3554	0.5	108.616
2	20.3554	0.5	108.616
2	20.3554	0.75	108.616
2.25	48.198	0.75	108.616
2.25	48.198	0.75	126.016
2.25	48.198	0.75	126.016
2.25	48.198	1	126.016
2.5	75.9964	1	126.016
2.5	75.9964	1	144.932
2.5	75.9964	1	144.932
2.75	103.748	1.25	144.932
2.75	103.748	1.25	144.932
2.75	103.748	1.25	165.336
2.75	103.748	1.25	165.336
3	131.45	1.5	165.336
3	131.45	1.5	187.183
3	131.45	1.5	187.183
3	131.45	1.5	187.183
3.25	159.099	1.75	187.183
3.25	159.099	1.75	210.415
3.25	159.099	1.75	210.415
3.25	159.099	1.75	210.415
3.5	186.692	2	210.415
3.5	186.692	2	234.962
3.5	186.692	2	234.962
3.5	186.692	2	234.962
3.75	214.226	2.25	234.962
3.75	214.226	2.25	260.753
3.75	214.226	2.25	260.753
4	241.695	2.25	260.753
4	241.695	2.5	260.753
4	241.695	2.5	287.707
4	241.695	2.5	287.707
4.25	269.096	2.5	287.707
4.25	269.096	2.75	287.707
4.25	269.096	2.75	315.744
4.25	269.096	2.75	315.744
4.5	296.426	3	315.744
4.5	296.426	3	315.744
4.5	296.426	3	344.778
4.5	296.426	3	344.778
4.75	323.681	3.25	344.778
4.75	323.681	3.25	344.778
4.75	323.681	3.25	374.722
5	350.858	3.25	374.722
5	350.858	3.5	374.722
5	350.858	3.5	374.722
5.25	377.953	3.5	405.49
5.25	377.953	3.5	405.49
5.25	377.953	3.75	405.49
5.25	377.953	3.75	405.49
5.25	377.953	3.75	436.998
5.5	404.963	3.75	436.998
5.5	404.963	4	436.998
5.5	404.963	4	436.998
5.75	431.887	4	469.167
5.75	431.887	4	469.167
5.75	431.887	4.25	469.167
5.75	431.887	4.25	501.924
6	458.72	4.25	501.924
6	458.72	4.25	501.924
6	458.72	4.25	501.924
6	458.72	4.5	535.195
6.25	485.462	4.5	535.195
6.25	485.462	4.5	535.195
6.25	485.462	4.5	535.195
6.5	512.11	4.75	568.915
6.5	512.11	4.75	568.915
6.5	512.11	4.75	568.915
6.5	512.11	4.75	568.915
6.75	538.663	5	603.022
6.75	538.663	5	603.022
6.75	538.663	5	603.022
6.75	538.663	5	603.022
7	565.12	5.25	637.45
7	565.12	5.25	637.45
7	565.12	5.25	637.45
7.25	591.48	5.5	637.45
7.25	591.48	5.5	672.134
7.25	591.48	5.5	672.134
7.25	591.48	5.5	672.134
7.5	617.742	5.75	672.134
7.5	617.742	5.75	707.013
7.5	617.742	5.75	707.013
7.5	617.742	5.75	707.013
7.75	643.909	6	707.013
7.75	643.909	6	742.034
7.75	643.909	6	742.034
7.75	643.909	6.25	742.034
8	669.979	6.25	777.156
8	669.979	6.25	777.156
8	669.979	6.25	777.156
8.25	695.956	6.5	777.156
8.25	695.956	6.5	812.347
8.25	695.956	6.5	812.347
8.25	695.956	6.5	812.347
8.5	721.841	6.5	812.347
8.5	721.841	6.75	812.347
8.5	721.841	6.75	847.588
8.75	747.637	6.75	847.588
8.75	747.637	7	847.588
8.75	747.637	7	847.588
8.75	747.637	7	882.858
9	773.348	7	882.858
9	773.348	7.25	882.858
9	773.348	7.25	918.138
9	773.348	7.25	918.138
9.25	798.979	7.25	918.138
9.25	798.979	7.5	918.138
9.25	798.979	7.5	953.408
9.25	798.979	7.5	953.408
9.5	824.534	7.5	953.408
9.5	824.534	7.75	953.408
9.5	824.534	7.75	988.639
9.75	850.021	7.75	988.639
9.75	850.021	7.75	988.639
9.75	850.021	8	988.639
9.75	850.021	8	1023.8
10	875.446	8	1023.8
10	875.446	8	1023.8
10	875.446	8.25	1023.8
10	875.446	8.25	1058.85
10.25	900.816	8.25	1058.85
10.25	900.816	8.25	1058.85
10.25	900.816	8.5	1058.85
10.5	926.14	8.5	1093.76
10.5	926.14	8.5	1093.76
10.5	926.14	8.5	1093.76
10.5	926.14	8.75	1093.76
10.75	951.427	8.75	1128.48
10.75	951.427	8.75	1128.48
10.75	951.427	8.75	1128.48
10.75	951.427	9	1128.48
11	976.686	9	1162.97
11	976.686	9	1162.97
11	976.686	9	1162.97
11	976.686	9.25	1162.97
11.25	1001.93	9.25	1197.16
11.25	1001.93	9.25	1197.16
11.25	1001.93	9.25	1197.16
11.5	1027.16	9.5	1197.16
11.5	1027.16	9.5	1230.99
11.5	1027.16	9.5	1230.99
11.5	1027.16	9.75	1230.99
11.75	1052.41	9.75	1230.99
11.75	1052.41	9.75	1264.4
11.75	1052.41	9.75	1264.4
11.75	1052.41	10	1264.4
12	1077.67	10	1264.4
12	1077.67	10	1297.31
12	1077.67	10	1297.31
12.25	1102.96	10	1297.31
12.25	1102.96	10.25	1297.31
12.25	1102.96	10.25	1329.65
12.25	1102.96	10.25	1329.65
12.5	1128.3	10.25	1329.65
12.5	1128.3	10.5	1329.65
12.5	1128.3	10.5	1361.33
12.5	1128.3	10.5	1361.33
12.75	1153.7	10.5	1361.33
12.75	1153.7	10.75	1361.33
12.75	1153.7	10.75	1392.28
12.75	1153.7	10.75	1392.28
13	1179.18	11	1392.28
13	1179.18	11	1392.28
13	1179.18	11	1422.39
13.25	1204.76	11	1422.39
13.25	1204.76	11.25	1422.39
13.25	1204.76	11.25	1422.39
13.25	1204.76	11.25	1451.6
13.5	1230.46	11.25	1451.6
13.5	1230.46	11.5	1451.6
13.5	1230.46	11.5	1451.6
13.5	1230.46	11.5	1479.8
13.75	1256.31	11.5	1479.8
13.75	1256.31	11.75	1479.8
13.75	1256.31	11.75	1479.8
14	1282.32	11.75	1506.91
14	1282.32	11.75	1506.91
14	1282.32	12	1506.91
14	1282.32	12	1506.91
14.25	1308.52	12	1532.86
14.25	1308.52	12	1532.86
14.25	1308.52	12.25	1532.86
14.25	1308.52	12.25	1557.55
14.5	1334.94	12.25	1557.55
14.5	1334.94	12.25	1557.55
14.5	1334.94	12.5	1557.55
14.5	1334.94	12.5	1580.92
14.75	1361.62	12.5	1580.92
14.75	1361.62	12.5	1580.92
14.75	1361.62	12.75	1580.92
15	1388.56	12.75	1602.9
15	1388.56	12.75	1602.9
15	1388.56	12.75	1602.9
15	1388.56	13	1602.9
15.25	1415.81	13	1623.46
15.25	1415.81	13	1623.46
15.25	1415.81	13	1623.46
15.5	1443.36	13.25	1623.46
15.5	1443.36	13.25	1642.56
15.5	1443.36	13.25	1642.56
15.5	1443.36	13.25	1642.56
15.75	1471.2	13.5	1642.56
15.75	1471.2	13.5	1660.17
15.75	1471.2	13.5	1660.17
15.75	1471.2	13.5	1660.17
16	1499.29	13.75	1660.17
16	1499.29	13.75	1676.28
16	1499.29	13.75	1676.28
16	1499.29	13.75	1676.28
16.25	1527.57	14	1676.28
16.25	1527.57	14	1690.91
16.25	1527.57	14	1690.91
16.5	1553.83	14	1690.91
16.5	1553.83	14.25	1690.91
16.5	1553.83	14.25	1704.06
16.5	1553.83	14.25	1704.06
16.75	1580.32	14.25	1704.06
16.75	1580.32	14.5	1715.76
16.75	1580.32	14.5	1715.76
16.75	1580.32	14.5	1715.76
17	1607.03	14.5	1715.76
17	1607.03	14.75	1726.07
17	1607.03	14.75	1726.07
17.25	1633.95	14.75	1726.07
17.25	1633.95	14.75	1726.07
17.25	1633.95	15	1735.02
17.25	1633.95	15	1735.02
17.5	1661.04	15	1735.02
17.5	1661.04	15.25	1735.02
17.5	1661.04	15.25	1742.68
17.5	1661.04	15.25	1742.68
17.75	1688.28	15.25	1742.68
17.75	1688.28	15.5	1742.68
17.75	1688.28	15.5	1749.14
17.75	1688.28	15.5	1749.14
18	1715.64	15.75	1749.14
18	1715.64	15.75	1749.14
18	1715.64	15.75	1749.14
18.25	1743.09	15.75	1754.5
18.25	1743.09	16	1754.5
18.25	1743.09	16	1754.5
18.25	1743.09	16	1754.5
18.5	1770.59	16	1758.88
18.5	1770.59	16.25	1758.88
18.5	1770.59	16.25	1758.88
18.5	1770.59	16.25	1758.88
18.75	1798.11	16.25	1762.39
18.75	1798.11	16.5	1762.39
18.75	1798.11	16.5	1762.39
19	1825.6	16.5	1762.39
19	1825.6	16.5	1765.17
19	1825.6	16.75	1765.17
19	1825.6	16.75	1765.17
19.25	1853.05	16.75	1765.17
19.25	1853.05	16.75	1767.34
19.25	1853.05	17	1767.34
19.25	1853.05	17	1767.34
19.5	1880.42	17	1767.34
19.5	1880.42	17	1768.99
19.5	1880.42	17.25	1768.99
19.75	1907.7	17.25	1768.99
19.75	1907.7	17.25	1770.23
19.75	1907.7	17.25	1770.23
19.75	1907.7	17.5	1770.23
20	1934.85	17.5	1770.23
20	1934.85	17.5	1771.13
20	1934.85	17.5	1771.13
20	1934.85	17.75	1771.13
20.25	1961.87	17.75	1771.13
20.25	1961.87	17.75	1771.74
20.25	1961.87	17.75	1771.74
20.25	1961.87	18	1771.74
20.5	1988.74	18	1771.74
20.5	1988.74	18	1772.13
20.5	1988.74	18	1772.13
20.75	2015.45	18.25	1772.13
20.75	2015.45	18.25	1772.13
20.75	2015.45	18.25	1772.33
20.75	2015.45	18.25	1772.33
21	2041.98	18.5	1772.33
21	2041.98	18.5	1772.33
21	2041.98	18.5	1772.41
21	2041.98	18.5	1772.41
21.25	2068.33	18.75	1772.41
21.25	2068.33	18.75	1772.41
21.25	2068.33	18.75	1772.44
21.5	2094.49	18.75	1772.44
21.5	2094.49	19	1772.44
21.5	2094.49	19	1772.44
21.5	2094.49	19	1772.49
21.75	2120.48	19	1772.49
21.75	2120.48	19.25	1772.49
21.75	2120.48	19.25	1772.49
22	2146.3	19.25	1772.57
22	2146.3	19.25	1772.57
22	2146.3	19.5	1772.57
22	2146.3	19.5	1772.57
22.25	2171.94	19.5	1772.72
22.25	2171.94	19.75	1772.72
22.25	2171.94	19.75	1772.72
22.25	2171.94	19.75	1772.72
22.5	2197.44	19.75	1773
22.5	2197.44	19.75	1773
22.5	2197.44	20	1773
22.5	2197.44	20	1773
22.75	2222.79	20	1773.5
22.75	2222.79	20	1773.5
22.75	2222.79	20.25	1773.5
22.75	2222.79	20.25	1774.34
23	2248.02	20.25	1774.34
23	2248.02	20.25	1774.34
23	2248.02	20.5	1774.34
23.25	2273.14	20.5	1775.61
23.25	2273.14	20.5	1775.61
23.25	2273.14	20.5	1775.61
23.25	2273.14	20.75	1775.61
23.5	2298.18	20.75	1777.44
23.5	2298.18	20.75	1777.44
23.5	2298.18	21	1777.44
23.5	2298.18	21	1777.44
23.75	2323.16	21	1779.92
23.75	2323.16	21	1779.92
23.75	2323.16	21.25	1779.92
24	2348.08	21.25	1779.92
24	2348.08	21.25	1783.14
24	2348.08	21.25	1783.14
24	2348.08	21.5	1783.14
24.25	2372.98	21.5	1783.14
24.25	2372.98	21.5	1787.22
24.25	2372.98	21.5	1787.22
24.25	2372.98	21.75	1787.22
24.5	2397.87	21.75	1787.22
24.5	2397.87	21.75	1792.23
24.5	2397.87	22	1792.23
24.5	2397.87	22	1792.23
24.75	2422.76	22	1798.27
24.75	2422.76	22	1798.27
24.75	2422.76	22	1798.27
25	2447.65	22.25	1798.27
25	2447.65	22.25	1798.27
25	2447.65	22.25	1805.41
25	2447.65	22.25	1805.41
25.25	2472.56	22.5	1805.41
25.25	2472.56	22.5	1805.41
25.25	2472.56	22.5	1813.72
25.5	2497.47	22.5	1813.72
25.5	2497.47	22.75	1813.72
25.5	2497.47	22.75	1813.72
25.5	2497.47	22.75	1823.3
25.75	2522.4	22.75	1823.3
25.75	2522.4	23	1823.3
25.75	2522.4	23	1823.3
25.75	2522.4	23	1834.2
26	2547.32	23	1834.2
26	2547.32	23.25	1834.2
26	2547.32	23.25	1834.2
26	2547.32	23.25	1846.48
26.25	2572.25	23.25	1846.48
26.25	2572.25	23.5	1846.48
26.25	2572.25	23.5	1846.48
26.5	2597.15	23.5	1860.18
26.5	2597.15	23.5	1860.18
26.5	2597.15	23.75	1860.18
26.5	2597.15	23.75	1860.18
26.75	2622.04	23.75	1875.32
26.75	2622.04	23.75	1875.32
26.75	2622.04	24	1875.32
26.75	2622.04	24	1875.32
27	2646.88	24	1891.9
27	2646.88	24.25	1891.9
27	2646.88	24.25	1891.9
27.25	2671.69	24.25	1891.9
27.25	2671.69	24.25	1909.92
27.25	2671.69	24.5	1909.92
27.25	2671.69	24.5	1909.92
27.5	2696.44	24.5	1909.92
27.5	2696.44	24.5	1929.37
27.5	2696.44	24.75	1929.37
27.5	2696.44	24.75	1929.37
27.75	2721.14	24.75	1950.22
27.75	2721.14	24.75	1950.22
27.75	2721.14	24.75	1950.22
27.75	2721.14	25	1950.22
28	2745.78	25	1972.44
28	2745.78	25	1972.44
28	2745.78	25	1972.44
28.25	2770.35	25.25	1995.98
28.25	2770.35	25.25	1995.98
28.25	2770.35	25.25	1995.98
28.25	2770.35	25.5	1995.98
28.5	2794.85	25.5	1995.98
28.5	2794.85	25.5	2020.78
28.5	2794.85	25.5	2020.78
28.5	2794.85	25.75	2020.78
28.75	2819.29	25.75	2020.78
28.75	2819.29	25.75	2046.78
28.75	2819.29	25.75	2046.78
29	2843.69	26	2046.78
29	2843.69	26	2046.78
29	2843.69	26	2073.91
29	2843.69	26	2073.91
29.25	2868.07	26.25	2073.91
29.25	2868.07	26.25	2073.91
29.25	2868.07	26.25	2102.09
29.25	2868.07	26.5	2102.09
29.5	2892.46	26.5	2102.09
29.5	2892.46	26.5	2102.09
29.5	2892.46	26.5	2131.24
29.5	2892.46	26.75	2131.24
29.75	2916.88	26.75	2131.24
29.75	2916.88	26.75	2131.24
29.75	2916.88	26.75	2161.28
30	2941.36	26.75	2161.28
30	2941.36	27	2161.28
30	2941.36	27	2161.28
30	2941.36	27	2192.11
30.25	2965.95	27	2192.11
30.25	2965.95	27.25	2192.11
30.25	2965.95	27.25	2192.11
30.25	2965.95	27.25	2223.65
30.5	2990.66	27.25	2223.65
30.5	2990.66	27.5	2223.65
30.5	2990.66	27.5	2223.65
30.75	3015.51	27.5	2255.84
30.75	3015.51	27.5	2255.84
30.75	3015.51	27.75	2255.84
30.75	3015.51	27.75	2255.84
31	3040.5	27.75	2288.6
31	3040.5	28	2288.6
31	3040.5	28	2288.6
31	3040.5	28	2288.6
31.25	3065.65	28	2321.87
31.25	3065.65	28	2321.87
31.25	3065.65	28.25	2321.87
31.25	3065.65	28.25	2355.57
31.5	3090.98	28.25	2355.57
31.5	3090.98	28.5	2355.57
31.5	3090.98	28.5	2355.57
31.75	3116.49	28.5	2389.65
31.75	3116.49	28.5	2389.65
31.75	3116.49	28.75	2389.65
31.75	3116.49	28.75	2389.65
32	3142.18	28.75	2389.65
32	3142.18	28.75	2424.03
32	3142.18	28.75	2424.03
32.25	3168.08	29	2424.03
32.25	3168.08	29	2458.68
32.25	3168.08	29	2458.68
32.25	3168.08	29.25	2458.68
32.5	3194.16	29.25	2458.68
32.5	3194.16	29.25	2493.54
32.5	3194.16	29.25	2493.54
32.5	3194.16	29.5	2493.54
32.75	3220.45	29.5	2493.54
32.75	3220.45	29.5	2528.57
32.75	3220.45	29.75	2528.57
32.75	3220.45	29.75	2528.57
33	3246.93	29.75	2528.57
33	3246.93	29.75	2563.72
33	3246.93	29.75	2563.72
33.25	3273.61	30	2563.72
33.25	3273.61	30	2563.72
33.25	3273.61	30	2563.72
33.25	3273.61	30	2598.98
33.5	3300.47	30.25	2598.98
33.5	3300.47	30.25	2598.98
33.5	3300.47	30.25	2634.32
33.5	3300.47	30.25	2634.32
33.75	3327.5	30.5	2634.32
33.75	3327.5	30.5	2634.32
33.75	3327.5	30.5	2634.32
33.75	3327.5	30.5	2669.72
34	3354.7	30.75	2669.72
34	3354.7	30.75	2669.72
34	3354.7	30.75	2669.72
34	3354.7	30.75	2705.13
34.25	3382.03	31	2705.13
34.25	3382.03	31	2705.13
34.25	3382.03	31	2740.54
34.5	3409.49	31.25	2740.54
34.5	3409.49	31.25	2740.54
34.5	3409.49	31.25	2740.54
34.5	3409.49	31.25	2775.9
34.75	3437.04	31.25	2775.9
34.75	3437.04	31.5	2775.9
34.75	3437.04	31.5	2775.9
34.75	3437.04	31.5	2811.19
35	3464.68	31.5	2811.19
35	3464.68	31.75	2811.19
35	3464.68	31.75	2811.19
35.25	3492.37	31.75	2846.34
35.25	3492.37	31.75	2846.34
35.25	3492.37	32	2846.34
35.25	3492.37	32	2846.34
35.5	3520.08	32	2881.32
35.5	3520.08	32.25	2881.32
35.5	3520.08	32.25	2881.32
35.5	3520.08	32.25	2916.06
35.75	3547.8	32.25	2916.06
35.75	3547.8	32.25	2916.06
35.75	3547.8	32.5	2916.06
36	3575.49	32.5	2916.06
36	3575.49	32.5	2950.49
36	3575.49	32.75	2950.49
36	3575.49	32.75	2950.49
36.25	3603.13	32.75	2984.57
36.25	3603.13	32.75	2984.57
36.25	3603.13	33	2984.57
36.25	3603.13	33	2984.57
36.5	3630.69	33	2984.57
36.5	3630.69	33	3018.22
36.5	3630.69	33.25	3018.22
36.75	3658.14	33.25	3018.22
36.75	3658.14	33.25	3018.22
36.75	3658.14	33.25	3051.38
36.75	3658.14	33.5	3051.38
37	3685.47	33.5	3051.38
37	3685.47	33.5	3051.38
37	3685.47	33.5	3083.97
37	3685.47	33.75	3083.97
37.25	3712.64	33.75	3083.97
37.25	3712.64	33.75	3083.97
37.25	3712.64	33.75	3115.91
37.25	3712.64	34	3115.91
37.5	3739.64	34	3115.91
37.5	3739.64	34	3115.91
37.5	3739.64	34	3147.13
37.75	3766.46	34.25	3147.13
37.75	3766.46	34.25	3147.13
37.75	3766.46	34.25	3147.13
37.75	3766.46	34.5	3177.52
38	3793.07	34.5	3177.52
38	3793.07	34.5	3177.52
38	3793.07	34.5	3206.96
38	3793.07	34.5	3206.96
38.25	3819.48	34.75	3206.96
38.25	3819.48	34.75	3206.96
38.25	3819.48	34.75	3206.96
38.5	3845.67	34.75	3235.27
38.5	3845.67	35	3235.27
38.5	3845.67	35	3235.27
38.5	3845.67	35	3235.27
38.75	3871.63	35	3262.25
38.75	3871.63	35.25	3262.25
38.75	3871.63	35.25	3262.25
38.75	3871.63	35.25	3262.25
39	3897.38	35.25	3287.68
39	3897.38	35.5	3287.68
39	3897.38	35.5	3287.68
39	3897.38	35.5	3311.33
39.25	3922.91	35.5	3311.33
39.25	3922.91	35.75	3311.33
39.25	3922.91	35.75	3311.33
39.5	3948.22	35.75	3332.95
39.5	3948.22	35.75	3332.95
39.5	3948.22	36	3332.95
39.5	3948.22	36	3332.95
39.75	3973.34	36	3352.32
39.75	3973.34	36	3352.32
39.75	3973.34	36.25	3352.32
39.75	3973.34	36.25	3352.32
40	3998.27	36.25	3352.32
40	3998.27	36.25	3369.23
40	3998.27	36.5	3369.23
40	3998.27	36.5	3369.23
40.25	4023.04	36.5	3369.23
40.25	4023.04	36.75	3383.48
40.25	4023.04	36.75	3383.48
40.5	4047.65	36.75	3383.48
40.5	4047.65	36.75	3383.48
40.5	4047.65	37	3394.94
40.5	4047.65	37	3394.94
40.75	4072.13	37	3394.94
40.75	4072.13	37	3394.94
40.75	4072.13	37.25	3403.45
40.75	4072.13	37.25	3403.45
41	4096.51	37.25	3403.45
41	4096.51	37.25	3408.95
41	4096.51	37.5	3408.95
41	4096.51	37.5	3408.95
41.25	4120.8	37.5	3408.95
41.25	4120.8	37.5	3408.95
41.25	4120.8	37.75	3411.38
41.5	4145.02	37.75	3411.38
41.5	4145.02	37.75	3411.38
41.5	4145.02	37.75	3410.73
41.5	4145.02	38	3410.73
41.75	4169.2	38	3410.73
41.75	4169.2	38	3410.73
41.75	4169.2	38	3407.01
41.75	4169.2	38.25	3407.01
42	4193.34	38.25	3407.01
42	4193.34	38.25	3407.01
42	4193.34	38.25	3407.01
42.25	4217.47	38.5	3400.28
42.25	4217.47	38.5	3400.28
42.25	4217.47	38.5	3400.28
42.25	4217.47	38.5	3390.62
42.5	4241.58	38.75	3390.62
42.5	4241.58	38.75	3390.62
42.5	4241.58	38.75	3390.62
42.5	4241.58	38.75	3378.15
42.75	4265.68	39	3378.15
42.75	4265.68	39	3378.15
42.75	4265.68	39	3378.15
43	4289.79	39	3363.01
43	4289.79	39.25	3363.01
43	4289.79	39.25	3363.01
43	4289.79	39.25	3363.01
43.25	4313.9	39.25	3363.01
43.25	4313.9	39.5	3345.38
43.25	4313.9	39.5	3345.38
43.25	4313.9	39.5	3345.38
43.5	4338.05	39.5	3325.42
43.5	4338.05	39.75	3325.42
43.5	4338.05	39.75	3325.42
43.75	4362.22	39.75	3325.42
43.75	4362.22	39.75	3303.34
43.75	4362.22	40	3303.34
43.75	4362.22	40	3303.34
44	4386.41	40	3303.34
44	4386.41	40	3279.31
44	4386.41	40.25	3279.31
44	4386.41	40.25	3279.31
44.25	4410.63	40.25	3279.31
44.25	4410.63	40.25	3253.55
44.25	4410.63	40.5	3253.55
44.25	4410.63	40.5	3253.55
44.5	4434.87	40.5	3253.55
44.5	4434.87	40.5	3226.26
44.5	4434.87	40.75	3226.26
44.5	4434.87	40.75	3226.26
44.75	4459.12	40.75	3226.26
44.75	4459.12	40.75	3197.59
44.75	4459.12	41	3197.59
45	4483.36	41	3197.59
45	4483.36	41	3197.59
45	4483.36	41	3167.69
45	4483.36	41.25	3167.69
45.25	4507.59	41.25	3167.69
45.25	4507.59	41.25	3167.69
45.25	4507.59	41.25	3136.69
45.5	4531.81	41.5	3136.69
45.5	4531.81	41.5	3136.69
45.5	4531.81	41.5	3136.69
45.5	4531.81	41.5	3104.76
45.75	4556	41.75	3104.76
45.75	4556	41.75	3104.76
45.75	4556	41.75	3072.01
45.75	4556	41.75	3072.01
46	4580.17	42	3072.01
46	4580.17	42	3072.01
46	4580.17	42	3038.59
46	4580.17	42	3038.59
46.25	4604.3	42.25	3038.59
46.25	4604.3	42.25	3038.59
46.25	4604.3	42.25	3038.59
46.25	4604.3	42.25	3004.63
46.5	4628.38	42.5	3004.63
46.5	4628.38	42.5	3004.63
46.5	4628.38	42.5	2970.23
46.75	4652.4	42.5	2970.23
46.75	4652.4	42.75	2970.23
46.75	4652.4	42.75	2970.23
46.75	4652.4	42.75	2970.23
47	4676.36	42.75	2935.48
47	4676.36	43	2935.48
47	4676.36	43	2935.48
47	4676.36	43	2935.48
47.25	4700.23	43	2900.47
47.25	4700.23	43.25	2900.47
47.25	4700.23	43.25	2900.47
47.5	4724.01	43.25	2865.27
47.5	4724.01	43.5	2865.27
47.5	4724.01	43.5	2865.27
47.5	4724.01	43.5	2865.27
47.75	4747.7	43.5	2829.95
47.75	4747.7	43.5	2829.95
47.75	4747.7	43.75	2829.95
47.75	4747.7	43.75	2829.95
48	4771.29	43.75	2794.55
48	4771.29	43.75	2794.55
48	4771.29	44	2794.55
48	4771.29	44	2794.55
48.25	4794.79	44	2759.1
48.25	4794.79	44	2759.1
48.25	4794.79	44.25	2759.1
48.5	4818.2	44.25	2759.1
48.5	4818.2	44.25	2723.61
48.5	4818.2	44.25	2723.61
48.5	4818.2	44.5	2723.61
48.75	4841.55	44.5	2723.61
48.75	4841.55	44.5	2688.11
48.75	4841.55	44.5	2688.11
49	4864.83	44.75	2688.11
49	4864.83	44.75	2688.11
49	4864.83	44.75	2652.6
49	4864.83	44.75	2652.6
49.25	4888.09	45	2652.6
49.25	4888.09	45	2652.6
49.25	4888.09	45	2617.07
49.25	4888.09	45	2617.07
49.5	4911.34	45.25	2617.07
49.5	4911.34	45.25	2617.07
49.5	4911.34	45.25	2581.52
49.5	4911.34	45.5	2581.52
49.75	4934.6	45.5	2581.52
49.75	4934.6	45.5	2545.97
49.75	4934.6	45.5	2545.97
50	4957.89	45.75	2545.97
50	4957.89	45.75	2545.97
50	4957.89	45.75	2510.45
50	4957.89	45.75	2510.45
50.25	4981.24	45.75	2510.45
50.25	4981.24	46	2510.45
50.25	4981.24	46	2474.97
50.25	4981.24	46	2474.97
50.5	5004.65	46	2474.97
50.5	5004.65	46.25	2474.97
50.5	5004.65	46.25	2439.57
50.75	5028.15	46.25	2439.57
50.75	5028.15	46.25	2439.57
50.75	5028.15	46.5	2439.57
50.75	5028.15	46.5	2404.3
51	5051.74	46.5	2404.3
51	5051.74	46.75	2404.3
51	5051.74	46.75	2404.3
51	5051.74	46.75	2369.21
51.25	5075.44	46.75	2369.21
51.25	5075.44	46.75	2369.21
51.25	5075.44	47	2369.21
51.25	5075.44	47	2334.37
51.5	5099.24	47	2334.37
51.5	5099.24	47.25	2334.37
51.5	5099.24	47.25	2334.37
51.75	5123.15	47.25	2299.85
51.75	5123.15	47.25	2299.85
51.75	5123.15	47.5	2299.85
51.75	5123.15	47.5	2299.85
52	5147.16	47.5	2265.73
52	5147.16	47.5	2265.73
52	5147.16	47.75	2265.73
52.25	5171.28	47.75	2265.73
52.25	5171.28	47.75	2232.05
52.25	5171.28	47.75	2232.05
52.25	5171.28	48	2232.05
52.5	5195.5	48	2198.9
52.5	5195.5	48	2198.9
52.5	5195.5	48	2198.9
52.5	5195.5	48	2198.9
52.75	5219.81	48.25	2198.9
52.75	5219.81	48.25	2166.34
52.75	5219.81	48.25	2166.34
52.75	5219.81	48.25	2166.34
53	5244.19	48.5	2166.34
53	5244.19	48.5	2134.46
53	5244.19	48.5	2134.46
53.25	5268.64	48.75	2134.46
53.25	5268.64	48.75	2134.46
53.25	5268.64	48.75	2103.37
53.25	5268.64	48.75	2103.37
53.5	5293.14	49	2103.37
53.5	5293.14	49	2073.15
53.5	5293.14	49	2073.15
53.5	5293.14	49.25	2073.15
53.75	5317.68	49.25	2073.15
53.75	5317.68	49.25	2043.91
53.75	5317.68	49.25	2043.91
53.75	5317.68	49.5	2043.91
54	5342.24	49.5	2043.91
54	5342.24	49.5	2015.74
54	5342.24	49.5	2015.74
54.25	5366.8	49.75	2015.74
54.25	5366.8	49.75	2015.74
54.25	5366.8	49.75	1988.68
54.25	5366.8	49.75	1988.68
54.5	5391.36	49.75	1988.68
54.5	5391.36	50	1988.68
54.5	5391.36	50	1962.76
54.5	5391.36	50	1962.76
54.75	5415.89	50.25	1962.76
54.75	5415.89	50.25	1962.76
54.75	5415.89	50.25	1937.99
55	5440.4	50.25	1937.99
55	5440.4	50.5	1937.99
55	5440.4	50.5	1937.99
55	5440.4	50.5	1914.35
55.25	5464.86	50.5	1914.35
55.25	5464.86	50.75	1914.35
55.25	5464.86	50.75	1914.35
55.25	5464.86	50.75	1891.81
55.5	5489.27	50.75	1891.81
55.5	5489.27	51	1891.81
55.5	5489.27	51	1891.81
55.75	5513.63	51	1870.28
55.75	5513.63	51	1870.28
55.75	5513.63	51.25	1870.28
55.75	5513.63	51.25	1870.28
56	5537.93	51.25	1849.68
56	5537.93	51.25	1849.68
56	5537.93	51.5	1849.68
56	5537.93	51.5	1849.68
56.25	5562.16	51.5	1829.92
56.25	5562.16	51.5	1829.92
56.25	5562.16	51.75	1829.92
56.25	5562.16	51.75	1829.92
56.5	5586.33	51.75	1810.9
56.5	5586.33	51.75	1810.9
56.5	5586.33	52	1810.9
56.75	5610.45	52	1810.9
56.75	5610.45	52	1792.57
56.75	5610.45	52	1792.57
56.75	5610.45	52.25	1792.57
57	5634.51	52.25	1792.57
57	5634.51	52.25	1774.92
57	5634.51	52.25	1774.92
57	5634.51	52.5	1774.92
57.25	5658.53	52.5	1774.92
57.25	5658.53	52.5	1757.89
57.25	5658.53	52.5	1757.89
57.5	5682.52	52.75	1757.89
57.5	5682.52	52.75	1757.89
57.5	5682.52	52.75	1741.45
57.5	5682.52	52.75	1741.45
57.75	5706.48	53	1741.45
57.75	5706.48	53	1741.45
57.75	5706.48	53	1725.55
57.75	5706.48	53	1725.55
58	5730.42	53.25	1725.55
58	5730.42	53.25	1725.55
58	5730.42	53.25	1710.08
58.25	5754.37	53.25	1710.08
58.25	5754.37	53.5	1710.08
58.25	5754.37	53.5	1710.08
58.25	5754.37	53.5	1694.94
58.5	5778.33	53.5	1694.94
58.5	5778.33	53.75	1694.94
58.5	5778.33	53.75	1694.94
58.5	5778.33	53.75	1679.96
58.75	5802.31	53.75	1679.96
58.75	5802.31	54	1679.96
58.75	5802.31	54	1679.96
59	5826.32	54	1664.99
59	5826.32	54	1664.99
59	5826.32	54.25	1664.99
59	5826.32	54.25	1649.85
59.25	5850.38	54.25	1649.85
59.25	5850.38	54.25	1649.85
59.25	5850.38	54.5	1649.85
59.25	5850.38	54.5	1634.34
59.5	5874.48	54.5	1634.34
59.5	5874.48	54.5	1634.34
59.5	5874.48	54.75	1634.34
59.5	5874.48	54.75	1634.34
59.75	5898.62	54.75	1618.27
59.75	5898.62	55	1618.27
59.75	5898.62	55	1618.27
60	5922.78	55	1601.48
60	5922.78	55	1601.48
60	5922.78	55.25	1601.48
60	5922.78	55.25	1601.48
60.25	5946.97	55.25	1583.83
60.25	5946.97	55.25	1583.83
60.25	5946.97	55.25	1583.83
60.25	5946.97	55.5	1583.83
60.5	5971.18	55.5	1565.23
60.5	5971.18	55.5	1565.23
60.5	5971.18	55.75	1565.23
60.75	5995.4	55.75	1545.65
60.75	5995.4	55.75	1545.65
60.75	5995.4	55.75	1545.65
60.75	5995.4	56	1545.65
61	6019.64	56	1545.65
61	6019.64	56	1525.08
61	6019.64	56	1525.08
61	6019.64	56.25	1525.08
61.25	6043.89	56.25	1525.08
61.25	6043.89	56.25	1503.52
61.25	6043.89	56.25	1503.52
61.5	6068.15	56.5	1503.52
61.5	6068.15	56.5	1503.52
61.5	6068.15	56.5	1481.01
61.5	6068.15	56.5	1481.01
61.75	6092.43	56.75	1481.01
61.75	6092.43	56.75	1457.59
61.75	6092.43	56.75	1457.59
61.75	6092.43	56.75	1457.59
62	6116.71	57	1457.59
62	6116.71	57	1433.28
62	6116.71	57	1433.28
62.25	6140.99	57	1433.28
62.25	6140.99	57.25	1433.28
62.25	6140.99	57.25	1408.14
62.25	6140.99	57.25	1408.14
62.5	6165.28	57.25	1408.14
62.5	6165.28	57.5	1408.14
62.5	6165.28	57.5	1382.25
62.5	6165.28	57.5	1382.25
62.75	6189.56	57.5	1382.25
62.75	6189.56	57.75	1382.25
62.75	6189.56	57.75	1355.68
62.75	6189.56	57.75	1355.68
63	6213.84	58	1355.68
63	6213.84	58	1355.68
63	6213.84	58	1328.52
63.25	6238.11	58	1328.52
63.25	6238.11	58.25	1328.52
63.25	6238.11	58.25	1328.52
63.25	6238.11	58.25	1300.82
63.5	6262.37	58.25	1300.82
63.5	6262.37	58.25	1300.82
63.5	6262.37	58.5	1300.82
63.5	6262.37	58.5	1272.67
63.75	6286.61	58.5	1272.67
63.75	6286.61	58.5	1272.67
63.75	6286.61	58.75	1272.67
63.75	6286.61	58.75	1244.11
64	6310.83	58.75	1244.11
64	6310.83	59	1244.11
64	6310.83	59	1244.11
64	6310.83	59	1215.18
64.25	6335.02	59	1215.18
64.25	6335.02	59.25	1215.18
64.25	6335.02	59.25	1215.18
64.5	6359.17	59.25	1185.92
64.5	6359.17	59.25	1185.92
64.5	6359.17	59.25	1185.92
64.5	6359.17	59.5	1185.92
64.75	6383.28	59.5	1156.35
64.75	6383.28	59.5	1156.35
64.75	6383.28	59.5	1156.35
64.75	6383.28	59.75	1156.35
65	6407.33	59.75	1126.47
65	6407.33	59.75	1126.47
65	6407.33	59.75	1126.47
65.25	6431.31	60	1126.47
65.25	6431.31	60	1096.3
65.25	6431.31	60	1096.3
65.25	6431.31	60	1096.3
65.5	6455.19	60.25	1096.3
65.5	6455.19	60.25	1065.84
65.5	6455.19	60.25	1065.84
65.75	6478.97	60.5	1065.84
65.75	6478.97	60.5	1065.84
65.75	6478.97	60.5	1035.12
65.75	6478.97	60.5	1035.12
66	6502.62	60.75	1035.12
66	6502.62	60.75	1004.14
66	6502.62	60.75	1004.14
66	6502.62	60.75	1004.14
66.25	6526.13	61	1004.14
66.25	6526.13	61	972.94
66.25	6526.13	61	972.94
66.25	6526.13	61.25	972.94
66.5	6549.47	61.25	972.94
66.5	6549.47	61.25	972.94
66.5	6549.47	61.25	941.536
66.75	6572.62	61.5	941.536
66.75	6572.62	61.5	941.536
66.75	6572.62	61.5	909.967
66.75	6572.62	61.5	909.967
67	6595.57	61.75	909.967
67	6595.57	61.75	909.967
67	6595.57	61.75	878.284
67	6595.57	61.75	878.284
67.25	6618.3	62	878.284
67.25	6618.3	62	878.284
67.25	6618.3	62	878.284
67.5	6640.8	62	846.55
67.5	6640.8	62.25	846.55
67.5	6640.8	62.25	846.55
67.5	6640.8	62.25	846.55
67.75	6663.06	62.25	814.846
67.75	6663.06	62.5	814.846
67.75	6663.06	62.5	814.846
67.75	6663.06	62.5	783.252
68	6685.07	62.5	783.252
68	6685.07	62.75	783.252
68	6685.07	62.75	783.252
68	6685.07	62.75	751.838
68.25	6706.84	62.75	751.838
68.25	6706.84	63	751.838
68.25	6706.84	63	751.838
68.5	6728.36	63	720.673
68.5	6728.36	63	720.673
68.5	6728.36	63.25	720.673
68.5	6728.36	63.25	720.673
68.75	6749.63	63.25	689.818
68.75	6749.63	63.25	689.818
68.75	6749.63	63.5	689.818
69	6770.63	63.5	689.818
69	6770.63	63.5	659.328
69	6770.63	63.5	659.328
69	6770.63	63.75	659.328
69.25	6791.37	63.75	659.328
69.25	6791.37	63.75	629.255
69.25	6791.37	63.75	629.255
69.25	6791.37	64	629.255
69.5	6811.84	64	629.255
69.5	6811.84	64	599.647
69.5	6811.84	64	599.647
69.5	6811.84	64.25	599.647
69.75	6832.05	64.25	599.647
69.75	6832.05	64.25	570.562
69.75	6832.05	64.25	570.562
70	6852	64.5	570.562
70	6852	64.5	570.562
70	6852	64.5	542.088
70	6852	64.5	542.088
70.25	6871.7	64.75	542.088
70.25	6871.7	64.75	542.088
70.25	6871.7	64.75	514.362
70.25	6871.7	65	514.362
70.5	6891.18	65	514.362
70.5	6891.18	65	514.362
70.5	6891.18	65	487.554
70.5	6891.18	65	487.554
70.75	6910.45	65.25	487.554
70.75	6910.45	65.25	487.554
70.75	6910.45	65.25	461.827
71	6929.53	65.5	461.827
71	6929.53	65.5	461.827
71	6929.53	65.5	437.311
71	6929.53	65.5	437.311
71.25	6948.43	65.75	437.311
71.25	6948.43	65.75	437.311
71.25	6948.43	65.75	414.096
71.25	6948.43	65.75	414.096
71.5	6967.18	66	414.096
71.5	6967.18	66	414.096
71.5	6967.18	66	392.241
71.75	6985.8	66.25	392.241
71.75	6985.8	66.25	392.241
71.75	6985.8	66.25	392.241
71.75	6985.8	66.25	371.781
72	7004.3	66.25	371.781
72	7004.3	66.5	371.781
72	7004.3	66.5	371.781
72	7004.3	66.5	352.73
72.25	7022.7	66.5	352.73
72.25	7022.7	66.75	352.73
72.25	7022.7	66.75	352.73
72.5	7041.03	66.75	335.075
72.5	7041.03	66.75	335.075
72.5	7041.03	67	335.075
72.5	7041.03	67	335.075
72.75	7059.29	67	318.791
72.75	7059.29	67	318.791
72.75	7059.29	67.25	318.791
72.75	7059.29	67.25	318.791
73	7077.5	67.25	303.841
73	7077.5	67.25	303.841
73	7077.5	67.5	303.841
73.25	7095.67	67.5	303.841
73.25	7095.67	67.5	290.173
73.25	7095.67	67.5	290.173
73.25	7095.67	67.75	290.173
73.5	7113.83	67.75	290.173
73.5	7113.83	67.75	277.725
73.5	7113.83	67.75	277.725
73.5	7113.83	68	277.725
73.75	7131.99	68	277.725
73.75	7131.99	68	266.421
73.75	7131.99	68	266.421
73.75	7131.99	68.25	266.421
74	7150.16	68.25	266.421
74	7150.16	68.25	256.176
74	7150.16	68.25	256.176
74.25	7168.36	68.5	256.176
74.25	7168.36	68.5	256.176
74.25	7168.36	68.5	246.899
74.25	7168.36	68.5	246.899
74.5	7186.61	68.75	246.899
74.5	7186.61	68.75	246.899
74.5	7186.61	68.75	238.497
74.5	7186.61	69	238.497
74.75	7204.91	69	238.497
74.75	7204.91	69	238.497
74.75	7204.91	69	230.874
74.75	7204.91	69	230.874
75	7223.29	69.25	230.874
75	7223.29	69.25	230.874
75	7223.29	69.25	223.914
75.25	7241.78	69.25	223.914
75.25	7241.78	69.5	223.914
75.25	7241.78	69.5	223.914
75.25	7241.78	69.5	217.498
75.5	7260.38	69.75	217.498
75.5	7260.38	69.75	217.498
75.5	7260.38	69.75	217.498
75.75	7279.11	69.75	211.516
75.75	7279.11	70	211.516
75.75	7279.11	70	211.516
75.75	7279.11	70	211.516
76	7298.01	70	205.868
76	7298.01	70	205.868
76	7298.01	70.25	205.868
76	7298.01	70.25	205.868
76.25	7317.08	70.25	200.477
76.25	7317.08	70.25	200.477
76.25	7317.08	70.5	200.477
76.25	7317.08	70.5	200.477
76.5	7336.35	70.5	195.288
76.5	7336.35	70.5	195.288
76.5	7336.35	70.75	195.288
76.75	7355.83	70.75	195.288
76.75	7355.83	70.75	190.288
76.75	7355.83	70.75	190.288
76.75	7355.83	71	190.288
77	7375.55	71	190.288
77	7375.55	71	185.496
77	7375.55	71	185.496
77	7375.55	71.25	185.496
77.25	7395.52	71.25	185.496
77.25	7395.52	71.25	180.924
77.25	7395.52	71.25	180.924
77.5	7415.78	71.5	180.924
77.5	7415.78	71.5	180.924
77.5	7415.78	71.5	176.591
77.5	7415.78	71.5	176.591
77.75	7436.33	71.75	176.591
77.75	7436.33	71.75	176.591
77.75	7436.33	71.75	172.539
77.75	7436.33	71.75	172.539
78	7457.2	72	172.539
78	7457.2	72	168.796
78	7457.2	72	168.796
78	7457.2	72	168.796
78.25	7478.38	72.25	168.796
78.25	7478.38	72.25	165.374
78.25	7478.38	72.25	165.374
78.5	7499.88	72.25	165.374
78.5	7499.88	72.5	162.258
78.5	7499.88	72.5	162.258
78.5	7499.88	72.5	162.258
78.75	7521.69	72.5	162.258
78.75	7521.69	72.75	162.258
78.75	7521.69	72.75	159.401
79	7543.79	72.75	159.401
79	7543.79	73	159.401
79	7543.79	73	159.401
79	7543.79	73	156.721
79.25	7566.18	73	156.721
79.25	7566.18	73.25	156.721
79.25	7566.18	73.25	156.721
79.25	7566.18	73.25	154.132
79.5	7588.83	73.25	154.132
79.5	7588.83	73.5	154.132
79.5	7588.83	73.5	154.132
79.5	7588.83	73.5	151.563
79.75	7611.71	73.5	151.563
79.75	7611.71	73.75	151.563
79.75	7611.71	73.75	151.563
80	7634.81	73.75	148.958
80	7634.81	73.75	148.958
80	7634.81	74	148.958
80	7634.81	74	148.958
80.25	7658.1	74	146.277
80.25	7658.1	74	146.277
80.25	7658.1	74.25	146.277
80.25	7658.1	74.25	146.277
80.5	7681.55	74.25	143.519
80.5	7681.55	74.25	143.519
80.5	7681.55	74.5	143.519
80.5	7681.55	74.5	143.519
80.75	7705.15	74.5	140.702
80.75	7705.15	74.5	140.702
80.75	7705.15	74.75	140.702
81	7728.88	74.75	140.702
81	7728.88	74.75	137.866
81	7728.88	74.75	137.866
81	7728.88	75	137.866
81.25	7752.73	75	137.866
81.25	7752.73	75	135.054
81.25	7752.73	75	135.054
81.25	7752.73	75.25	135.054
81.5	7776.67	75.25	135.054
81.5	7776.67	75.25	132.298
81.5	7776.67	75.25	132.298
81.5	7776.67	75.5	132.298
81.75	7800.69	75.5	132.298
81.75	7800.69	75.5	129.628
81.75	7800.69	75.75	129.628
82	7824.78	75.75	129.628
82	7824.78	75.75	129.628
82	7824.78	75.75	127.058
82	7824.78	76	127.058
82.25	7848.92	76	127.058
82.25	7848.92	76	127.058
82.25	7848.92	76	124.592
82.5	7873.11	76.25	124.592
82.5	7873.11	76.25	124.592
82.5	7873.11	76.25	124.592
82.5	7873.11	76.25	122.229
82.75	7897.33	76.5	122.229
82.75	7897.33	76.5	122.229
82.75	7897.33	76.5	119.966
82.75	7897.33	76.5	119.966
83	7921.59	76.75	119.966
83	7921.59	76.75	119.966
83	7921.59	76.75	119.966
83	7921.59	76.75	117.792
83.25	7945.86	77	117.792
83.25	7945.86	77	117.792
83.25	7945.86	77	117.792
83.5	7970.14	77	115.686
83.5	7970.14	77.25	115.686
83.5	7970.14	77.25	115.686
83.5	7970.14	77.25	113.619
83.75	7994.42	77.25	113.619
83.75	7994.42	77.5	113.619
83.75	7994.42	77.5	113.619
83.75	7994.42	77.5	113.619
84	8018.69	77.75	111.55
84	8018.69	77.75	111.55
84	8018.69	77.75	111.55
84.25	8042.95	77.75	111.55
84.25	8042.95	78	109.438
84.25	8042.95	78	109.438
84.25	8042.95	78	109.438
84.5	8067.18	78	109.438
84.5	8067.18	78	107.248
84.5	8067.18	78.25	107.248
84.5	8067.18	78.25	107.248
84.75	8091.38	78.25	107.248
84.75	8091.38	78.25	104.933
84.75	8091.38	78.5	104.933
85	8115.53	78.5	104.933
85	8115.53	78.5	104.933
85	8115.53	78.75	102.439
85	8115.53	78.75	102.439
85.25	8139.63	78.75	102.439
85.25	8139.63	78.75	102.439
85.25	8139.63	79	99.7148
85.25	8139.63	79	99.7148
85.5	8163.67	79	99.7148
85.5	8163.67	79	99.7148
85.5	8163.67	79.25	96.7282
85.75	8187.63	79.25	96.7282
85.75	8187.63	79.25	96.7282
85.75	8187.63	79.25	96.7282
85.75	8187.63	79.5	93.4556
86	8211.51	79.5	93.4556
86	8211.51	79.5	93.4556
86	8211.51	79.5	93.4556
86	8211.51	79.75	89.8975
86.25	8235.27	79.75	89.8975
86.25	8235.27	79.75	89.8975
86.25	8235.27	79.75	89.8975
86.25	8235.27	80	86.065
86.5	8258.92	80	86.065
86.5	8258.92	80	86.065
86.5	8258.92	80	86.065
86.75	8282.42	80.25	81.9736
86.75	8282.42	80.25	81.9736
86.75	8282.42	80.25	81.9736
86.75	8282.42	80.25	81.9736
87	8305.77	80.5	77.6435
87	8305.77	80.5	77.6435
87	8305.77	80.5	77.6435
87	8305.77	80.5	77.6435
87.25	8328.93	80.75	73.0996
87.25	8328.93	80.75	73.0996
87.25	8328.93	80.75	73.0996
87.25	8328.93	80.75	73.0996
87.5	8351.9	81	68.3711
87.5	8351.9	81	68.3711
87.5	8351.9	81	68.3711
87.75	8374.65	81	68.3711
87.75	8374.65	81.25	63.4904
87.75	8374.65	81.25	63.4904
87.75	8374.65	81.25	63.4904
88	8397.15	81.25	58.4943
88	8397.15	81.5	58.4943
88	8397.15	81.5	58.4943
88	8397.15	81.5	58.4943
88.25	8419.39	81.5	53.4238
88.25	8419.39	81.75	53.4238
88.25	8419.39	81.75	53.4238
88.5	8441.35	81.75	53.4238
88.5	8441.35	81.75	53.4238
88.5	8441.35	82	48.3234
88.5	8441.35	82	48.3234
88.75	8463	82	48.3234
88.75	8463	82	43.2403
88.75	8463	82.25	43.2403
88.75	8463	82.25	43.2403
89	8484.33	82.25	43.2403
89	8484.33	82.25	38.2229
89	8484.33	82.5	38.2229
89	8484.33	82.5	38.2229
89.25	8505.31	82.5	38.2229
89.25	8505.31	82.5	33.3207
89.25	8505.31	82.75	33.3207
89.5	8525.93	82.75	33.3207
89.5	8525.93	82.75	33.3207
89.5	8525.93	82.75	28.584
89.5	8525.93	83	28.584
89.75	8546.17	83	28.584
89.75	8546.17	83	28.584
89.75	8546.17	83	24.0624
90	8566.02	83.25	24.0624
90	8566.02	83.25	24.0624
90	8566.02	83.25	24.0624
90	8566.02	83.25	19.8052
90.25	8585.46	83.5	19.8052
90.25	8585.46	83.5	19.8052
90.25	8585.46	83.5	19.8052
90.25	8585.46	83.75	15.8699
90.5	8604.49	83.75	15.8699
90.5	8604.49	83.75	15.8699
90.5	8604.49	83.75	15.8699
90.5	8604.49	84	12.3118
90.75	8623.08	84	12.3118
90.75	8623.08	84	12.3118
90.75	8623.08	84	12.3118
91	8641.23	84.25	9.17896
91	8641.23	84.25	9.17896
91	8641.23	84.25	9.17896
91	8641.23	84.25	6.50912
91.25	8658.91	84.5	6.50912
91.25	8658.91	84.5	6.50912
91.25	8658.91	84.5	6.50912
91.25	8658.91	84.5	6.50912
91.5	8676.12	84.75	4.32648
91.5	8676.12	84.75	4.32648
91.5	8676.12	84.75	4.32648
91.5	8676.12	84.75	2.6375
91.75	8692.81	85	2.6375
91.75	8692.81	85	2.6375
91.75	8692.81	85	2.6375
92	8708.98	85	1.42628
92	8708.98	85.25	1.42628
92	8708.98	85.25	1.42628
92	8708.98	85.25	1.42628
92.25	8724.61	85.25	0.64924
92.25	8724.61	85.5	0.64924
92.25	8724.61	85.5	0.64924
92.5	8739.7	85.5	0.64924
92.5	8739.7	85.5	0.22899
92.5	8739.7	85.75	0.22899
92.5	8739.7	85.75	0.22899
92.75	8754.26	85.75	0.22899
92.75	8754.26	86	0.05372
92.75	8754.26	86	0.05372
92.75	8754.26	86	0.05372
93	8768.31	86	0.05372
93	8768.31	86.25	0.00569
93	8768.31	86.25	0.00569
93	8768.31	86.25	0.00569
93.25	8781.86
93.25	8781.86
93.25	8781.86
93.5	8794.94
93.5	8794.94
93.5	8794.94
93.5	8794.94
93.75	8807.57
93.75	8807.57
93.75	8807.57
93.75	8807.57
94	8819.8
94	8819.8
94	8819.8
94.25	8831.65
94.25	8831.65
94.25	8831.65
94.25	8831.65
94.5	8843.19
94.5	8843.19
94.5	8843.19
94.5	8843.19
94.75	8854.46
94.75	8854.46
94.75	8854.46
94.75	8854.46
95	8865.5
95	8865.5
95	8865.5
95.25	8876.39
95.25	8876.39
95.25	8876.39
95.25	8876.39
95.5	8887.17
95.5	8887.17
95.5	8887.17
95.75	8897.9
95.75	8897.9
95.75	8897.9
95.75	8897.9
96	8908.66
96	8908.66
96	8908.66
96	8908.66
96.25	8919.49
96.25	8919.49
96.25	8919.49
96.25	8919.49
96.5	8930.46
96.5	8930.46
96.5	8930.46
96.75	8941.63
96.75	8941.63
96.75	8941.63
96.75	8941.63
97	8953.05
97	8953.05
97	8953.05
97	8953.05
97.25	8964.76
97.25	8964.76
97.25	8964.76
97.25	8964.76
97.5	8976.83
97.5	8976.83
97.5	8976.83
97.75	8989.28
97.75	8989.28
97.75	8989.28
97.75	8989.28
98	9002.15
98	9002.15
98	9002.15
98	9002.15
98.25	9015.48
98.25	9015.48
98.25	9015.48
98.5	9029.28
98.5	9029.28
98.5	9029.28
98.5	9029.28
98.75	9043.57
98.75	9043.57
98.75	9043.57
99	9058.38
99	9058.38
99	9058.38
99	9058.38
99.25	9073.72
99.25	9073.72
99.25	9073.72
99.25	9073.72
99.5	9089.59
99.5	9089.59
99.5	9089.59
99.5	9089.59
99.75	9106.01
99.75	9106.01
99.75	9106.01
99.75	9106.01
100	9122.99
100	9122.99
100	9122.99
100.25	9140.52
100.25	9140.52
100.25	9140.52
100.25	9140.52
100.5	9158.6
100.5	9158.6
100.5	9158.6
100.5	9158.6
100.75	9177.19
100.75	9177.19
100.75	9177.19
101	9196.28
101	9196.28
101	9196.28
101	9196.28
101.25	9215.84
101.25	9215.84
101.25	9215.84
101.25	9215.84
101.5	9235.85
101.5	9235.85
101.5	9235.85
101.5	9235.85
101.75	9256.28
101.75	9256.28
101.75	9256.28
102	9277.11
102	9277.11
102	9277.11
102	9277.11
102.25	9298.31
102.25	9298.31
102.25	9298.31
102.5	9319.86
102.5	9319.86
102.5	9319.86
102.5	9319.86
102.75	9341.72
102.75	9341.72
102.75	9341.72
102.75	9341.72
103	9363.89
103	9363.89
103	9363.89
103	9363.89
103.25	9386.32
103.25	9386.32
103.25	9386.32
103.5	9409
103.5	9409
103.5	9409
103.5	9409
103.75	9431.92
103.75	9431.92
103.75	9431.92
103.75	9431.92
104	9455.03
104	9455.03
104	9455.03
104.25	9478.33
104.25	9478.33
104.25	9478.33
104.25	9478.33
104.5	9501.79
104.5	9501.79
104.5	9501.79
104.5	9501.79
104.75	9525.38
104.75	9525.38
104.75	9525.38
105	9549.1
105	9549.1
105	9549.1
105	9549.1
105.25	9572.92
105.25	9572.92
105.25	9572.92
105.25	9572.92
105.5	9596.82
105.5	9596.82
105.5	9596.82
105.5	9596.82
105.75	9620.79
105.75	9620.79
105.75	9620.79
106	9644.8
106	9644.8
106	9644.8
106	9644.8
106.25	9668.85
106.25	9668.85
106.25	9668.85
106.25	9668.85
106.5	9692.9
106.5	9692.9
106.5	9692.9
106.75	9716.95
106.75	9716.95
106.75	9716.95
106.75	9716.95
107	9740.98
107	9740.98
107	9740.98
107	9740.98
107.25	9764.99
107.25	9764.99
107.25	9764.99
107.25	9764.99
107.5	9788.96
107.5	9788.96
107.5	9788.96
107.75	9812.88
107.75	9812.88
107.75	9812.88
107.75	9812.88
108	9836.76
108	9836.76
108	9836.76
108	9836.76
108.25	9860.58
108.25	9860.58
108.25	9860.58
108.25	9860.58
108.5	9884.32
108.5	9884.32
108.5	9884.32
108.75	9907.98
108.75	9907.98
108.75	9907.98
108.75	9907.98
109	9931.55
109	9931.55
109	9931.55
109.25	9955.02
109.25	9955.02
109.25	9955.02
109.25	9955.02
109.5	9978.37
109.5	9978.37
109.5	9978.37
109.5	9978.37
109.75	10001.6
109.75	10001.6
109.75	10001.6
109.75	10001.6
110	10024.7
110	10024.7
110	10024.7
110.25	10047.6
110.25	10047.6
110.25	10047.6
110.25	10047.6
110.5	10070.3
110.5	10070.3
110.5	10070.3
110.5	10070.3
110.75	10092.9
110.75	10092.9
110.75	10092.9
111	10115.3
111	10115.3
111	10115.3
111	10115.3
111.25	10137.5
111.25	10137.5
111.25	10137.5
111.25	10137.5
111.5	10159.5
111.5	10159.5
111.5	10159.5
111.5	10159.5
111.75	10181.2
111.75	10181.2
111.75	10181.2
112	10202.7
112	10202.7
112	10202.7
112	10202.7
112.25	10223.9
112.25	10223.9
112.25	10223.9
112.5	10244.8
112.5	10244.8
112.5	10244.8
112.5	10244.8
112.75	10265.4
112.75	10265.4
112.75	10265.4
112.75	10265.4
113	10285.7
113	10285.7
113	10285.7
113	10285.7
113.25	10305.6
113.25	10305.6
113.25	10305.6
113.5	10325.2
113.5	10325.2
113.5	10325.2
113.5	10325.2
113.75	10344.3
113.75	10344.3
113.75	10344.3
113.75	10344.3
114	10363.1
114	10363.1
114	10363.1
114.25	10381.4
114.25	10381.4
114.25	10381.4
114.25	10381.4
114.5	10399.2
114.5	10399.2
114.5	10399.2
114.5	10399.2
114.75	10416.6
114.75	10416.6
114.75	10416.6
114.75	10416.6
115	10433.5
115	10433.5
115	10433.5
115.25	10450
115.25	10450
115.25	10450
115.25	10450
115.5	10466.1
115.5	10466.1
115.5	10466.1
115.5	10466.1
115.75	10481.7
115.75	10481.7
115.75	10481.7
116	10497
116	10497
116	10497
116	10497
116.25	10511.8
116.25	10511.8
116.25	10511.8
116.25	10511.8
116.5	10526.4
116.5	10526.4
116.5	10526.4
116.75	10540.6
116.75	10540.6
116.75	10540.6
116.75	10540.6
117	10554.5
117	10554.5
117	10554.5
117	10554.5
117.25	10568.2
117.25	10568.2
117.25	10568.2
117.5	10581.7
117.5	10581.7
117.5	10581.7
117.5	10581.7
117.75	10595
117.75	10595
117.75	10595
117.75	10595
118	10608.2
118	10608.2
118	10608.2
118	10608.2
118.25	10621.4
118.25	10621.4
118.25	10621.4
118.5	10634.4
118.5	10634.4
118.5	10634.4
118.5	10634.4
118.75	10647.5
118.75	10647.5
118.75	10647.5
119	10660.6
119	10660.6
119	10660.6
119	10660.6
119.25	10673.8
119.25	10673.8
119.25	10673.8
119.25	10673.8
119.5	10687.1
119.5	10687.1
119.5	10687.1
119.5	10687.1
119.75	10700.6
119.75	10700.6
119.75	10700.6
119.75	10700.6
120	10714.2
120	10714.2
120	10714.2
120.25	10728
120.25	10728
120.25	10728
120.25	10728
120.5	10742
120.5	10742
120.5	10742
120.5	10742
120.75	10756.3
120.75	10756.3
120.75	10756.3
121	10770.9
121	10770.9
121	10770.9
121	10770.9
121.25	10785.8
121.25	10785.8
121.25	10785.8
121.25	10785.8
121.5	10801.1
121.5	10801.1
121.5	10801.1
121.5	10801.1
121.75	10816.7
121.75	10816.7
121.75	10816.7
122	10832.7
122	10832.7
122	10832.7
122	10832.7
122.25	10849.2
122.25	10849.2
122.25	10849.2
122.5	10866.1
122.5	10866.1
122.5	10866.1
122.5	10866.1
122.75	10883.6
122.75	10883.6
122.75	10883.6
122.75	10883.6
123	10901.4
123	10901.4
123	10901.4
123	10901.4
123.25	10919.8
123.25	10919.8
123.25	10919.8
123.5	10938.7
123.5	10938.7
123.5	10938.7
123.5	10938.7
123.75	10958
123.75	10958
123.75	10958
123.75	10958
124	10977.8
124	10977.8
124	10977.8
124.25	10997.9
124.25	10997.9
124.25	10997.9
124.25	10997.9
124.5	11018.5
124.5	11018.5
124.5	11018.5
124.5	11018.5
124.75	11039.5
124.75	11039.5
124.75	11039.5
124.75	11039.5
125	11060.9
125	11060.9
125	11060.9
125.25	11082.6
125.25	11082.6
125.25	11082.6
125.25	11082.6
125.5	11104.6
125.5	11104.6
125.5	11104.6
125.75	11126.9
125.75	11126.9
125.75	11126.9
125.75	11126.9
126	11149.5
126	11149.5
126	11149.5
126	11149.5
126.25	11172.3
126.25	11172.3
126.25	11172.3
126.25	11172.3
126.5	11195.3
126.5	11195.3
126.5	11195.3
126.5	11195.3
126.75	11218.6
126.75	11218.6
126.75	11218.6
127	11242
127	11242
127	11242
127	11242
127.25	11265.5
127.25	11265.5
127.25	11265.5
127.25	11265.5
127.5	11289.2
127.5	11289.2
127.5	11289.2
127.75	11313
127.75	11313
127.75	11313
127.75	11313
128	11336.8
128	11336.8
128	11336.8
128	11336.8
128.25	11360.8
128.25	11360.8
128.25	11360.8
128.25	11360.8
128.5	11384.7
128.5	11384.7
128.5	11384.7
128.75	11408.8
128.75	11408.8
128.75	11408.8
128.75	11408.8
129	11432.8
129	11432.8
129	11432.8
129	11432.8
129.25	11456.9
129.25	11456.9
129.25	11456.9
129.5	11480.9
129.5	11480.9
129.5	11480.9
129.5	11480.9
129.75	11505
129.75	11505
129.75	11505
129.75	11505
130	11529
130	11529
130	11529
130.25	11553.1
130.25	11553.1
130.25	11553.1
130.25	11553.1
130.5	11577
130.5	11577
130.5	11577
130.5	11577
130.75	11601
130.75	11601
130.75	11601
131	11624.9
131	11624.9
131	11624.9
131	11624.9
131.25	11648.7
131.25	11648.7
131.25	11648.7
131.25	11648.7
131.5	11672.5
131.5	11672.5
131.5	11672.5
131.5	11672.5
131.75	11696.2
131.75	11696.2
131.75	11696.2
132	11719.8
132	11719.8
132	11719.8
132	11719.8
132.25	11743.4
132.25	11743.4
132.25	11743.4
132.5	11766.8
132.5	11766.8
132.5	11766.8
132.5	11766.8
132.75	11790.1
132.75	11790.1
132.75	11790.1
132.75	11790.1
133	11813.2
133	11813.2
133	11813.2
133	11813.2
133.25	11836.2
133.25	11836.2
133.25	11836.2
133.5	11859
133.5	11859
133.5	11859
133.5	11859
133.75	11881.7
133.75	11881.7
133.75	11881.7
133.75	11881.7
134	11904.1
134	11904.1
134	11904.1
134	11904.1
134.25	11926.3
134.25	11926.3
134.25	11926.3
134.5	11948.2
134.5	11948.2
134.5	11948.2
134.5	11948.2
134.75	11969.8
134.75	11969.8
134.75	11969.8
134.75	11969.8
135	11991.2
135	11991.2
135	11991.2
135.25	12012.2
135.25	12012.2
135.25	12012.2
135.25	12012.2
135.5	12032.8
135.5	12032.8
135.5	12032.8
135.75	12053.1
135.75	12053.1
135.75	12053.1
135.75	12053.1
136	12072.9
136	12072.9
136	12072.9
136	12072.9
136.25	12092.4
136.25	12092.4
136.25	12092.4
136.25	12092.4
136.5	12111.4
136.5	12111.4
136.5	12111.4
136.5	12111.4
[truncated: 1,021 more rows]

## Sheet: Fig.2d
Frequency(Hz)	Contact impedance(W)
4	1.88447e+06	672217	32750.8	35248400
44	308913	115719	24215.8	34752700
84	174376	65308.8	19623.6	34256900
124	134984	49841.5	16596	33761200
163.99	106550	38270.3	14402.8	33265400
203.99	91550.1	32480.5	12837.7	32769600
243.99	74914.4	27945.5	11595.9	32273900
283.99	63847.9	24659.9	10584.1	31778100
323.99	57217.7	21946.4	9780.26	31282400
363.99	51964.7	20062.8	9095.01	30786600
403.98	47369.8	18296.8	8537.03	30290900
443.98	43683.2	16893	8048.76	29795100
483.98	40583.2	15731.5	7617.93	29299400
523.98	37847.6	14756.7	7243.34	28803600
563.98	35501.9	13830.2	6910.72	28307800
603.98	32880.2	13062.1	6607.96	27812100
643.97	31559.9	12290.2	6340.79	27316300
683.97	29750.6	11836.8	6105.45	26820600
723.97	28403.8	11205.6	5882.65	26324800
763.97	27205.9	10781.1	5678.02	25829100
803.97	25999.8	10293.9	5491.65	25333300
843.97	24847.1	9894.34	5317.21	24837500
883.97	23918.9	9541.42	5155.65	24341800
923.96	22971.6	9185.98	5007.09	23846000
963.96	22188.7	8852.13	4866.66	23350300
1004	21437.4	8552.92	4739.4	22854500
1044	20639	8294.62	4615.08	22358800
1084	19864	8062.33	4500.84	21863000
1124	19449.2	7786.87	4390.09	21367300
1164	18800.1	7548.38	4296.95	20871500
1204	18185.7	7340.07	4191.79	20375700
1244	17630.3	7149.71	4092.98	19880000
1284	17223.3	6957.58	4013.76	19384200
1324	16568.2	6787.5	3934.8	18888500
1364	16250.9	6620.04	3857.04	18392700
1403.9	15805.3	6442.68	3781.59	17897000
1443.9	15468.3	6325.24	3710.09	17401200
1483.9	15114.7	6173.78	3642.15	16905500
1523.9	14823.5	6049.23	3574.9	16196900
1563.9	14422.3	5904.7	3513.1	15524500
1603.9	14134.5	5790.91	3452.29	14885200
1643.9	13869.3	5671.66	3395.1	14281300
1683.9	13470.3	5554.38	3338.05	13711100
1723.9	13245.8	5455.46	3283.28	13174900
1763.9	12928.8	5329.5	3228.16	12673200
1803.9	12676.6	5261.55	3182.59	12206300
1843.9	12474.6	5147.63	3136.39	11772600
1883.9	12254.4	5053.91	3090.47	11371600
1923.9	12036.2	4977.35	3044.72	11003500
1963.9	11832.9	4889.39	3002.19	10669100
2003.9	11586.6	4811.71	2957.93	10368300
2043.9	11397.7	4735.46	2920.48	10103000
2083.9	11199.7	4659.59	2880.84	9.84068e+06
2123.9	11015.5	4585.59	2842.21	9.58837e+06
2163.9	10866	4513.08	2804.73	9.35674e+06
2203.9	10679	4450.28	2770.01	9.16327e+06
2243.9	10506.4	4380.07	2736.25	8.96601e+06
2283.9	10346.9	4314.27	2704.15	8.85907e+06
2323.9	10161.1	4252.44	2671.34	8.75602e+06
2363.9	9993.19	4195.31	2639.96	8.66945e+06
2403.9	9880.66	4131.69	2607.74	8.5895e+06
2443.9	9725.38	4080.31	2577.24	8.52001e+06
2483.9	9599.29	4023.06	2550.55	8.45417e+06
2523.9	9444.79	3963.74	2522.85	8.38093e+06
2563.9	9336.24	3919.3	2494.66	8.30445e+06
2603.9	9198.24	3871.58	2468.38	8.22427e+06
2643.9	9086.4	3819.56	2442.12	8.14041e+06
2683.9	8958.39	3773.73	2416.95	8.05503e+06
2723.9	8842.53	3728.72	2391.21	7.96455e+06
2763.9	8728.02	3681.79	2367.17	7.87152e+06
2803.9	8610.02	3641.07	2344.55	7.7783e+06
2843.9	8514.09	3595.65	2319.49	7.68659e+06
2883.9	8396.29	3556.66	2298.22	7.58523e+06
2923.9	8324.19	3515.87	2276.81	7.48598e+06
2963.9	8211.52	3473.01	2255.56	7.388e+06
3003.9	8109.56	3434.71	2235.29	7.29084e+06
3043.9	8026.1	3396.68	2213.94	7.19297e+06
3083.9	7921.7	3358.79	2193.85	7.09034e+06
3123.9	7830.11	3324.13	2171.8	6.98842e+06
3163.9	7742.36	3288.86	2155.07	6.88693e+06
3203.9	7653.75	3255.16	2136.84	6.78691e+06
3243.9	7585.92	3220.54	2118.5	6.69879e+06
3283.9	7502.78	3189.63	2100.76	6.61202e+06
3323.9	7413.15	3157.59	2082.8	6.52931e+06
3363.9	7319.22	3124.95	2065.95	6.44608e+06
3403.9	7266.64	3098.35	2048.59	6.36159e+06
3443.9	7195.51	3067.04	2032.3	6.27914e+06
3483.9	7122.3	3036.82	2016.93	6.19596e+06
3523.9	7045.39	3008.18	2001.59	6.11987e+06
3563.9	6969.5	2976.4	1985.18	6.04235e+06
3603.9	6900.56	2945.56	1968.74	5.96536e+06
3643.9	6836.26	2922.1	1955.21	5.89093e+06
3683.9	6771.61	2895.66	1940.72	5.81577e+06
3723.9	6715.77	2869.99	1925.95	5.74306e+06
3763.9	6649.75	2844.07	1912.68	5.67211e+06
3803.9	6593.17	2818.36	1897.83	5.60114e+06
3843.9	6524.91	2793.04	1884.51	5.53182e+06
3883.8	6466.56	2769.9	1871.26	5.47445e+06
3923.8	6400.55	2747.91	1857.93	5.41774e+06
3963.8	6345.18	2724.59	1844.79	5.36413e+06
4003.8	6291.63	2700.64	1832.25	5.31114e+06
4043.8	6232.13	2679.15	1820.02	5.26379e+06
4083.8	6178.7	2659.17	1806.78	5.22171e+06
4123.8	6136.42	2633.54	1795.16	5.17949e+06
4163.8	6083.98	2611.87	1783.94	5.1376e+06
4203.8	6032.46	2591.83	1771.07	5.09521e+06
4243.8	5981.41	2570.44	1759.85	5.05503e+06
4283.8	5927.61	2550.34	1748.6	5.01669e+06
4323.8	5883.81	2530.53	1738.2	4.97601e+06
4363.8	5833.49	2510.11	1726.43	4.93474e+06
4403.8	5796.77	2493.54	1715.5	4.89421e+06
4443.8	5738.19	2473.94	1704.75	4.85214e+06
4483.8	5691.56	2457.19	1694.7	4.81086e+06
4523.8	5655.01	2435.82	1684.29	4.7711e+06
4563.8	5606.36	2417.71	1674.4	4.72958e+06
4603.8	5558.79	2399.38	1663.93	4.68897e+06
4643.8	5531.58	2382.74	1653.87	4.64703e+06
4683.8	5488.41	2365.51	1644.54	4.60567e+06
4723.8	5444.5	2349.99	1634.65	4.56437e+06
4763.8	5407.65	2332.76	1625.26	4.52198e+06
4803.8	5356.04	2316.44	1616.42	4.48049e+06
4843.8	5323.86	2302.8	1607.23	4.44093e+06
4883.8	5287	2287.18	1598.16	4.40296e+06
4923.8	5246.59	2271.64	1589.15	4.3671e+06
4963.8	5207.89	2255.62	1580.42	4.32973e+06
5003.8	5175.99	2241.42	1571.34	4.29317e+06
5043.8	5141.01	2224.06	1563.19	4.25909e+06
5083.8	5107.75	2212.17	1554.61	4.22455e+06
5123.8	5068.17	2196.54	1546.49	4.19028e+06
5163.8	5031.8	2183.53	1537.14	4.1558e+06
5203.8	4976.48	2168.59	1528.35	4.12199e+06
5243.8	4968.14	2154.51	1522.12	4.08683e+06
5283.8	4931.27	2139.26	1512.68	4.05154e+06
5323.8	4906.38	2128.46	1505.88	4.01749e+06
5363.8	4884.26	2115.51	1498.08	3.98355e+06
5403.8	4838.28	2100.27	1490.63	3.94939e+06
5443.8	4822.18	2085.46	1482.87	3.91505e+06
5483.8	4776.24	2074.13	1475.99	3.88128e+06
5523.8	4735.69	2061.85	1469.24	3.84789e+06
5563.8	4714.1	2048.96	1461.36	3.817e+06
5603.8	4683.39	2038.13	1451.55	3.78624e+06
5643.8	4653.46	2023.63	1447.92	3.75555e+06
5683.8	4627.2	2012.11	1441.77	3.72423e+06
5723.8	4606.31	2000.84	1434.34	3.69407e+06
5763.8	4576.9	1990.31	1426.76	3.66572e+06
5803.8	4553.1	1978.91	1421.17	3.63756e+06
5843.8	4520.55	1968.69	1414.44	3.60824e+06
5883.8	4496.93	1954.56	1407.32	3.57922e+06
5923.8	4465.03	1944.35	1401.36	3.55046e+06
5963.8	4435.35	1933.6	1395.23	3.52241e+06
6003.8	4414.42	1922.3	1388.16	3.49465e+06
6043.8	4390.51	1911.51	1381.52	3.466e+06
6083.8	4368.36	1902.91	1375.65	3.43808e+06
6123.8	4341.36	1892.97	1370.04	3.41076e+06
6163.8	4316.82	1881.93	1364.2	3.38388e+06
6203.8	4283.29	1867.91	1356.99	3.35727e+06
6243.8	4283.41	1862.4	1352.8	3.33233e+06
6283.8	4239.33	1851.08	1346.65	3.30811e+06
6323.8	4223.69	1840.1	1340.06	3.28383e+06
6363.8	4189.78	1829.84	1335.11	3.26058e+06
6403.7	4172.75	1819.29	1328.2	3.23875e+06
6443.7	4155.2	1812.95	1322.87	3.21621e+06
6483.7	4131.22	1802.92	1317.12	3.19328e+06
6523.7	4105.54	1792.78	1312.05	3.17064e+06
6563.7	4085.69	1782.55	1304.62	3.14813e+06
6603.7	4058.53	1776.8	1300.39	3.12585e+06
6643.7	4039.84	1766.29	1295.14	3.1035e+06
6683.7	4018.13	1754.89	1289.71	3.08206e+06
6723.7	3989.31	1747.21	1284.29	3.06118e+06
6763.7	3977.47	1739.06	1278.9	3.04037e+06
6803.7	3960.97	1731.92	1275.37	3.02054e+06
6843.7	3936.16	1723.63	1270.03	3.00128e+06
6883.7	3917.23	1714.38	1264.98	2.98223e+06
6923.7	3896.99	1705.82	1260.44	2.96339e+06
6963.7	3883.74	1699.51	1255.14	2.94285e+06
7003.7	3858.04	1691.84	1250.53	2.92254e+06
7043.7	3844.2	1684.72	1245.6	2.90306e+06
7083.7	3820.52	1675.97	1241.48	2.88366e+06
7123.7	3801.25	1668.88	1236.52	2.86472e+06
7163.7	3784.1	1657.13	1232.21	2.84589e+06
7203.7	3766.53	1650.98	1227.55	2.82762e+06
7243.7	3748.43	1644.76	1222.95	2.80775e+06
7283.7	3729.38	1637.22	1217.88	2.78675e+06
7323.7	3720.46	1628.97	1212.68	2.76801e+06
7363.7	3695.5	1623.06	1208.66	2.74888e+06
7403.7	3673.72	1616.45	1205.33	2.72938e+06
7443.7	3663.91	1607.96	1200.73	2.71149e+06
7483.7	3645.28	1600.71	1195.92	2.69424e+06
7523.7	3630.65	1595.38	1191.98	2.67671e+06
7563.7	3617.62	1588.16	1187.72	2.65943e+06
7603.7	3598.03	1579.87	1183.72	2.64329e+06
7643.7	3585.32	1573.53	1179.27	2.62693e+06
7683.7	3569.17	1567.86	1175.53	2.61163e+06
7723.7	3555.47	1561.06	1171.26	2.59694e+06
7763.7	3536.07	1554.08	1167.08	2.58367e+06
7803.7	3514.44	1548.75	1162.47	2.56958e+06
7843.7	3504.81	1539.78	1158.47	2.55527e+06
7883.7	3483.9	1533.46	1154	2.54163e+06
7923.7	3475.69	1528.04	1150.51	2.52765e+06
7963.7	3459	1522.25	1146.07	2.51638e+06
8003.7	3442	1516.56	1142.82	2.50548e+06
8043.7	3427.12	1509.32	1139.22	2.49264e+06
8083.7	3416.71	1503.73	1135.42	2.48049e+06
8123.7	3399.38	1496.23	1131.02	2.46767e+06
8163.7	3385.41	1489.69	1128.1	2.45521e+06
8203.7	3367.38	1485.66	1124.55	2.44212e+06
8243.7	3354.02	1479.83	1120.53	2.4304e+06
8283.7	3344.84	1474.02	1117.25	2.42389e+06
8323.7	3329.75	1468.63	1113.66	2.41812e+06
8363.7	3317.41	1462.94	1109.96	2.41892e+06
8403.7	3303.77	1456.57	1106.34	2.41944e+06
8443.7	3289.76	1450.64	1103.1	2.41976e+06
8483.7	3281.42	1445.13	1099.22	2.41944e+06
8523.7	3259.37	1439.73	1096.15	2.41882e+06
8563.7	3247.93	1436.12	1093.02	2.41834e+06
8603.7	3236.56	1428.39	1089.47	2.41722e+06
8643.7	3225.85	1422.15	1085.58	2.41633e+06
8683.7	3216.78	1416.63	1083.36	2.41449e+06
8723.7	3202.35	1411.51	1079.97	2.41172e+06
8763.7	3190.03	1405.74	1076.64	2.40786e+06
8803.7	3173.11	1400.94	1073.63	2.40423e+06
8843.7	3161.91	1394.81	1069.67	2.40062e+06
8883.6	3149.63	1389.62	1066.56	2.39678e+06
8923.6	3136.83	1384.52	1063.26	2.39245e+06
8963.6	3134.72	1378.98	1059.76	2.38787e+06
9003.6	3116.6	1374.12	1057.23	2.38275e+06
9043.6	3110.46	1369.5	1053.74	2.37925e+06
9083.6	3092.52	1365.2	1050.57	2.37513e+06
9123.6	3082.13	1359.54	1047.64	2.37109e+06
9163.6	3068.15	1354.93	1045.02	2.36755e+06
9203.6	3056.84	1349.25	1042.07	2.36346e+06
9243.6	3046.16	1346.6	1039.26	2.35851e+06
9283.6	3038.99	1340.9	1036.02	2.34871e+06
9323.6	3030.76	1334.96	1032.92	2.33753e+06
9363.6	3014.04	1330.18	1030.25	2.32021e+06
9403.6	3002.21	1325.83	1026.93	2.30278e+06
9443.6	2992.3	1320.69	1023.78	2.28557e+06
9483.6	2980.57	1316.11	1021.07	2.26833e+06
9523.6	2971.58	1311.31	1018.28	2.25158e+06
9563.6	2963.53	1307.62	1015.42	2.23446e+06
9603.6	2955.98	1303.42	1012.76	2.21767e+06
9643.6	2944.45	1299.13	1010.1	2.20029e+06
9683.6	2931.44	1294.38	1007.49	2.18299e+06
9723.6	2920.7	1287.79	1004.72	2.16595e+06
9763.6	2910.3	1284.99	1002.07	2.14911e+06
9803.6	2903.06	1280.86	999.957	2.13253e+06
9843.6	2895.21	1276.2	997.388	2.1158e+06
9883.6	2884.83	1273.49	994.453	2.09846e+06
9923.6	2874.59	1268.82	991.801	2.08277e+06
9963.6	2864.38	1264.79	988.532	2.06668e+06
10004	2845.13	1259.58	985.16	2.05092e+06
10044	2846.09	1255.22	982.543	2.03529e+06
10084	2837.96	1253.25	981.405	2.01971e+06
10124	2831.29	1248.09	977.348	2.00412e+06
10164	2830.6	1245.02	975.424	1.98745e+06
10204	2813.11	1239.52	973.082	1.97158e+06
10244	2797.64	1235.73	971.076	1.95665e+06
10284	2788.48	1231.73	968.308	1.94204e+06
10324	2785.34	1226.31	965.401	1.92713e+06
10364	2769.61	1220.22	964.009	1.91267e+06
10404	2757.29	1220.54	961.659	1.89859e+06
10444	2747.48	1216.05	960.514	1.88367e+06
10484	2742.44	1215.54	956.933	1.86935e+06
10524	2731.01	1208.29	951.717	1.85527e+06
10564	2731.74	1203.17	951.457	1.84178e+06
10604	2728.59	1200.85	949.769	1.82799e+06
10644	2717.77	1198.14	947.756	1.81511e+06
10684	2699.21	1193.6	945.828	1.80224e+06
10724	2698.1	1189.83	942.236	1.78983e+06
10764	2691.18	1185.15	939.766	1.77717e+06
10804	2681.1	1184.99	937.853	1.76452e+06
10844	2673.45	1176.08	935.571	1.75285e+06
10884	2661.15	1179.4	934.436	1.74155e+06
10924	2658.15	1171.67	931.1	1.73014e+06
10964	2639.24	1170.09	928.929	1.72113e+06
11004	2639.35	1166.97	927.491	1.71206e+06
11044	2639.66	1160.35	925.371	1.70333e+06
11084	2624.49	1159.15	923.474	1.69474e+06
11124	2605.03	1154.89	920.946	1.68698e+06
11164	2612.45	1151.28	919.42	1.67929e+06
11204	2599.39	1150.87	916.629	1.67252e+06
11244	2595.3	1146.05	913.172	1.66762e+06
11284	2585.47	1141.62	910.909	1.6581e+06
11324	2578.12	1139.31	909.094	1.64754e+06
11364	2567.87	1134.8	907.86	1.63014e+06
11404	2556.85	1135.6	906.776	1.61282e+06
11444	2563	1128.31	903.26	1.59645e+06
11484	2530.28	1126.17	898.822	1.58061e+06
11524	2547.36	1121.51	900.58	1.56472e+06
11564	2536.11	1121.59	899.905	1.54915e+06
11604	2530.92	1118.09	895.291	1.53434e+06
11644	2511.46	1112.48	894.9	1.52015e+06
11684	2509.39	1109.5	891.641	1.50746e+06
11724	2516.11	1103.51	889.395	1.4949e+06
11764	2501.07	1104.18	886.952	1.48298e+06
11804	2492.35	1103.03	886.353	1.47124e+06
11844	2484.17	1098.99	883.85	1.4605e+06
11884	2480.4	1095.88	880.783	1.4494e+06
11924	2472.68	1092.35	882.462	1.43786e+06
11964	2465.17	1091.2	878.609	1.42443e+06
12004	2463.13	1085.58	877.399	1.41212e+06
12044	2455.55	1083.3	874.243	1.39895e+06
12084	2451.61	1082.88	872.721	1.38624e+06
12124	2438.05	1078.33	870.575	1.3734e+06
12164	2456.01	1078.24	869.421	1.3603e+06
12204	2432.51	1071.71	867.892	1.34696e+06
12244	2421.84	1071.63	866.319	1.33343e+06
12284	2421.68	1065.73	863.647	1.3251e+06
12324	2412.46	1066	861.601	1.3177e+06
12364	2412.51	1062.18	859.59	1.31641e+06
12404	2394.09	1057.47	859.425	1.31567e+06
12444	2393.33	1058.11	856.59	1.31457e+06
12484	2382.89	1053.66	853.82	1.31327e+06
12524	2387.29	1052.43	853.325	1.3116e+06
12564	2371.58	1047.88	850.817	1.3098e+06
12604	2369.89	1046.51	849.687	1.30737e+06
12644	2368.4	1042.14	846.943	1.30492e+06
12684	2363.97	1040.39	843.817	1.30174e+06
12724	2347.09	1036.93	843.282	1.29813e+06
12764	2354.7	1035.04	847.154	1.29468e+06
12804	2343.34	1033.73	841.676	1.29122e+06
12844	2333.01	1030.42	839.511	1.28695e+06
12884	2333.15	1026.59	837.758	1.28373e+06
12924	2324.75	1023.08	835.066	1.27914e+06
12964	2318.18	1022.2	834.733	1.2748e+06
13004	2321.96	1019.53	832.654	1.26987e+06
13044	2314.77	1016.28	829.718	1.26731e+06
13084	2302.8	1015.12	828.783	1.26485e+06
13124	2302.01	1013.39	827.586	1.26229e+06
13164	2298.18	1011.08	826.739	1.2606e+06
13204	2290.6	1006.48	825.86	1.25882e+06
13244	2277.44	1004.65	822.126	1.25508e+06
13284	2275.36	1003.19	821.887	1.25117e+06
13324	2270.57	998.845	820.68	1.24788e+06
13364	2260.4	999.266	818.738	1.24467e+06
13404	2258.94	996.231	817.825	1.24161e+06
13444	2245.21	992.866	815.03	1.23932e+06
13484	2250.33	990.451	812.944	1.23692e+06
13524	2241.16	990.881	811.846	1.23506e+06
13564	2234.63	987.933	810.333	1.23305e+06
13604	2234.66	984.122	808.848	1.23146e+06
13644	2230.69	985.563	807.13	1.22983e+06
13684	2215.85	979.323	806.407	1.22798e+06
13724	2220.17	976.856	803.037	1.22605e+06
13763	2214.57	974.254	804.002	1.22399e+06
13803	2209.89	974.517	802.378	1.22199e+06
13843	2206.63	970.412	801.124	1.21902e+06
13883	2195.57	968.34	799.015	1.21581e+06
13923	2192.54	968.797	796.834	1.21299e+06
13963	2185.85	962.317	794.713	1.20867e+06
14003	2194.2	960.953	792.927	1.20444e+06
14043	2178.67	960.679	793.691	1.19875e+06
14083	2174.55	958.739	791.148	1.19331e+06
14123	2168.03	956.422	789.061	1.1878e+06
14163	2161.57	955.363	788.886	1.18246e+06
14203	2163.55	951.244	787.245	1.17701e+06
14243	2154.97	949.982	786.64	1.16999e+06
14283	2161.1	947.135	784.247	1.16391e+06
14323	2143.28	944.616	781.963	1.1579e+06
14363	2137.72	942.175	782.068	1.15197e+06
14403	2137.03	941.409	779.857	1.14609e+06
14443	2135.88	939.02	779.683	1.14003e+06
14483	2125.23	937.104	776.195	1.13401e+06
14523	2121.16	936.434	775.77	1.12809e+06
14563	2124.1	936.1	774.675	1.12146e+06
14603	2129.39	932.119	774.291	1.11474e+06
14643	2110.97	929.944	771.845	1.10809e+06
14683	2106.73	928.352	770.877	1.1013e+06
14723	2099.3	923.751	769.023	1.09606e+06
14763	2098.39	923.357	768.805	1.09085e+06
14803	2100.12	923.039	767.358	1.08932e+06
14843	2087.65	920.666	767.159	1.08748e+06
14883	2083.82	916.107	764.424	1.08547e+06
14923	2073.89	916.286	763.416	1.08452e+06
14963	2071.15	913.673	761.655	1.08492e+06
15003	2070.62	911.657	759.911	1.08529e+06
15043	2064.01	912.247	758.743	1.08596e+06
15083	2065.82	909.53	758.424	1.08636e+06
15123	2060.24	906.175	757.004	1.08684e+06
15163	2059.83	905.879	755.246	1.08699e+06
15203	2053.6	903.386	753.916	1.0875e+06
15243	2045.84	901.882	754.676	1.08864e+06
15283	2040.24	896.852	752.432	1.08888e+06
15323	2034.21	898.879	750.098	1.08925e+06
15363	2033.63	896.828	750.768	1.08998e+06
15403	2028.17	894.848	748.843	1.09053e+06
15443	2029.41	892.438	747.084	1.09107e+06
15483	2016	891.501	747.027	1.09187e+06
15523	2011.06	889.486	745.731	1.09272e+06
15563	2015.28	886.821	743.851	1.09427e+06
15603	2006.98	887.277	743.312	1.09616e+06
15643	2005.05	884.23	742.441	1.09847e+06
15683	2008.42	883.86	741.72	1.10102e+06
15723	1997.62	880.866	739.2	1.10274e+06
15763	1992.44	879.788	737.355	1.10372e+06
15803	1988.96	878.009	736.093	1.10105e+06
15843	1991.69	877.845	734.764	1.09935e+06
15883	1981.93	873.627	734.26	1.0978e+06
15923	1969.33	873.417	733.098	1.09606e+06
15963	1979.09	871.694	732.51	1.09438e+06
16003	1975.82	869.335	730.494	1.09268e+06
16043	1969.79	867.891	730.053	1.08883e+06
16083	1959.76	866.016	727.697	1.08512e+06
16123	1964.81	865.06	727.529	1.08147e+06
16163	1956.39	861.615	727.007	1.07804e+06
16203	1953.5	861.595	725.166	1.0743e+06
16243	1950.94	859.308	724.183	1.07197e+06
16283	1939.75	856.959	724.147	1.0697e+06
16323	1946.63	855.278	722.148	1.06742e+06
16363	1944.46	854.643	721.541	1.06467e+06
16403	1935.86	855.152	721.12	1.06141e+06
16443	1936.22	851.48	720.175	1.05797e+06
16483	1928.57	850.466	718.552	1.05431e+06
16523	1928.58	847.813	718.146	1.05033e+06
16563	1919.91	845.571	717.049	1.04635e+06
16603	1912.86	844.098	715.584	1.04209e+06
16643	1913.67	843.945	715.626	1.03768e+06
16683	1910.06	842.803	712.965	1.03325e+06
16723	1910.24	839.697	712.176	1.02867e+06
16763	1901.04	838.168	710.758	1.02462e+06
16803	1899.81	835.669	709.538	1.02075e+06
16843	1895.34	835.641	707.999	1.01729e+06
16883	1891.97	834.424	707.746	1.0138e+06
16923	1891.41	833.315	707.049	1.01043e+06
16963	1886.56	831.72	705.29	1.00617e+06
17003	1886.56	830.098	704.332	1.00206e+06
17043	1880.9	828.927	703.589	999814
17083	1875.91	827.282	702.926	997353
17123	1878.05	826.09	702.378	994839
17163	1872.61	824.757	701.928	992193
17203	1866.28	824.046	701.211	989871
17243	1867.37	822.272	699.599	987520
17283	1858.99	820.305	698.437	984441
17323	1862.58	819.158	697.707	981294
17363	1857.37	817.252	696.157	978757
17403	1852.12	815.386	695.357	976614
17443	1846.59	813.482	693.859	974380
17483	1848.02	814.485	693.16	972282
17523	1845.08	811.539	692.074	970374
17563	1836.22	810.817	691.013	968692
17603	1837.13	808.278	690.771	966970
17643	1831.47	806.013	689.726	964888
17683	1829.12	804.071	688.4	962402
17723	1827.48	805.214	687.283	958833
17763	1826.64	802.693	687.461	955765
17803	1824.27	802.312	686.34	949158
17843	1819.99	801.785	686.118	942158
17883	1817.23	797.911	684.873	935253
17923	1808.57	796.842	684.077	928088
17963	1811.69	795.672	682.875	921819
18003	1813.63	794.645	680.671	915165
18043	1802.11	793.996	679.554	907963
18083	1801.71	792.416	679.4	900959
18123	1797.32	791.028	679.182	894067
18163	1797.69	789.525	677.717	887338
18203	1792.19	788.245	676.043	880260
18243	1793.4	786.958	675.027	873139
18283	1785.95	785.908	674.027	866736
18323	1785.71	783.865	673.002	860758
18363	1779.79	782.106	673.248	854548
18403	1775.82	782.523	672.606	848050
18443	1770.87	781.72	671.991	841569
18483	1773.88	780.054	670.557	834826
18523	1771.66	777.863	670.507	828104
18563	1769.28	775.752	669.515	821416
18603	1765.95	775.21	668.069	814582
18643	1761.19	773.268	666.909	807370
18683	1758.31	772.967	665.451	800562
18723	1757.61	770.385	664.639	794652
18763	1753.98	769.87	664.71	788340
18803	1748.75	769.544	662.793	785422
18843	1749.26	766.993	662.489	782398
18883	1755.42	766.148	661.416	779195
18923	1738.8	765.303	660.691	776230
18963	1743.24	764.003	660.675	773111
19003	1738.23	761.239	659.439	770215
19043	1736.44	761.487	658.967	767743
19083	1735.35	760.689	658.358	765081
19123	1732.1	759.605	657.161	762365
19163	1726.47	758.223	656.559	759935
19203	1726.25	756.668	655.334	757787
19243	1719.53	755.629	654.125	755484
19283	1723.75	755.765	653.494	753175
19323	1719.76	754.401	652.469	750365
19363	1716.55	752.244	652.15	747627
19403	1713.84	753.074	650.268	745150
19443	1707.46	751.327	649.708	742778
19483	1708.07	749.816	649.623	740700
19523	1707.13	748.292	648.633	738643
19563	1706.5	747.121	647.603	736490
19603	1701.39	745.098	646.011	734576
19643	1697.62	743.782	646.303	732937
19683	1696.09	743.772	646.141	731286
19723	1691.61	743.272	645.067	729789
19763	1691.23	741.247	644.763	728302
19803	1684.08	739.44	643.98	726712
19843	1687.91	738.525	643.044	724865
19883	1685.33	738.444	641.339	723147
19923	1680	736.209	640.676	721317
19963	1681.06	735.909	639.793	719527
20003	1676.43	735.633	638.887	717744
20043	1674.01	734.105	638.604	715750
20083	1677.58	732.074	637.41	713796
20123	1671.78	731.318	636.875	711812
20163	1668.01	731.202	636.49	709457
20203	1666.03	729.065	635.631	706882
20243	1667.13	728.856	634.024	704658
20283	1658.75	727.277	634.099	702636
20323	1658.68	725.865	633.629	700505
20363	1655.4	723.789	633.527	698265
20403	1653.7	723.827	632.547	695813
20443	1652.61	723.357	631.574	693331
20483	1650.57	721.828	631.097	690725
20523	1647.77	720.797	630.376	688162
20563	1640.85	718.894	629.27	685545
20603	1642.3	718.307	627.989	682886
20643	1643.71	717.031	627.559	680380
20683	1638.35	716.522	627.509	677944
20723	1637.72	716.102	626.052	675344
20763	1635.7	715.029	625.901	672279
20803	1631.77	713.412	625.115	669270
20843	1625.87	712.147	623.952	666609
20883	1627.56	710.936	623.464	665277
20923	1627.13	709.345	623.086	664037
20963	1625.62	709.596	622.063	662737
21003	1618.29	708.298	622.457	661437
21043	1619.15	707.944	621.596	660318
21083	1615.21	706.492	620.701	659186
21123	1613.15	704.816	620.478	658127
21163	1610.06	704.076	619.614	657010
21203	1614.11	702.63	618.828	655791
21243	1612.09	702.915	616.311	654475
21283	1609.87	702.084	616.754	653036
21323	1604.91	701.591	615.458	651256
21363	1601.55	700.528	615.311	649559
21403	1598.87	699.382	613.861	648019
21443	1596.25	697.164	613.557	646556
21483	1597.49	696.262	613.024	645138
21523	1594.57	696.056	614.561	643710
21563	1593.3	696.759	612.294	642345
21603	1588.49	694.599	612.418	641024
21643	1588.01	693.591	611.66	639762
21683	1581.69	692.951	610.517	638484
21723	1583.43	692.4	609.926	637378
21763	1582.57	691.073	609.563	636722
21803	1580.36	691.081	607.911	636442
21843	1579.53	689.459	607.783	636145
21883	1578.65	688.611	607.04	634500
21923	1577.03	687.282	606.437	632815
21963	1574.13	685.853	605.309	631281
22003	1573.49	685.617	604.622	629805
22043	1567.5	685.138	604.108	628370
22083	1567.82	684.639	603.918	627041
22123	1565.39	683.366	603.637	625714
22163	1563.98	681.544	603.646	624129
22203	1564.03	679.853	602.009	622645
22243	1558.8	679.604	601.555	621153
22283	1560.99	679.795	600.991	619712
22323	1555.54	678.877	600.334	618790
22363	1553.75	677.117	599.976	617765
22403	1550.62	676.303	598.944	616725
22443	1549.77	677.313	598.717	615640
22483	1546.16	674.446	596.736	614465
22523	1546.17	672.925	596.728	613365
22563	1546.6	672.291	595.974	612153
22603	1543.82	671.815	595.515	610721
22643	1540.35	670.357	594.244	609297
22683	1537.82	670.539	594.511	607900
22723	1536.39	669.526	593.975	606246
22763	1532.36	669.495	593.204	604590
22803	1536.4	668.127	592.882	602658
22843	1532.54	667.4	592.193	600683
22883	1531.32	666.565	591.269	598662
22923	1527.76	665.22	591.274	596652
22963	1523.34	664.01	590.693	594750
23003	1522.05	662.667	590.383	592846
23043	1521.48	662.652	589.089	590936
23083	1521.73	661.641	588.622	589066
23123	1520.48	661.456	587.66	587148
23163	1518.55	659.999	587.24	585540
23203	1520.7	658.53	586.308	583931
23243	1513.85	658.557	585.091	582217
23283	1510.63	658.51	584.809	580170
23323	1508.28	657.389	584.859	578294
23363	1505.64	656.398	584.188	576588
23403	1510.39	655.234	583.899	574958
23443	1504.52	654.271	583.099	573351
23483	1504.51	652.545	582.399	571914
23523	1503.01	652.354	582.586	570455
23563	1500.17	653.468	582.222	569018
23603	1493.66	652.075	581.603	567788
23643	1495.47	651.75	580.731	566540
23683	1497.94	649.614	580.062	565336
23723	1496.77	649.111	579.515	564427
23763	1492.61	647.687	579.316	563361
23803	1492.81	648.748	577.918	562332
23843	1487.42	647.3	577.27	561332
23883	1481.72	647.136	577.196	559154
23923	1481.31	646.153	576.682	556967
23963	1486.3	644.464	575.682	554727
24003	1481.39	643.089	575.581	552553
24043	1483.01	642.012	574.841	550409
24083	1479.71	642.03	573.898	548396
24123	1478.32	642.33	574.427	546333
24163	1474.23	641.355	573.87	544312
24203	1473.25	640.632	573.051	542412
24243	1469.82	639.5	572.762	540597
24283	1468.49	639.33	572.018	538976
24323	1471.92	636.84	571.005	537119
24363	1468.54	636.007	570.365	535173
24403	1468.78	636.622	569.706	533267
24443	1467.37	636.177	569.157	531296
24483	1465.08	635.86	568.982	529318
24523	1457.66	634.369	568.462	527295
24563	1459.34	633.638	567.438	525195
24603	1457.5	631.767	567.372	523100
24643	1460.78	631.339	566.665	520894
24683	1458.77	631.595	566.967	518740
24723	1457.52	630.756	566.234	516385
24763	1453.3	630.728	565.63	514190
24803	1454.3	629.986	565.394	511661
24843	1448.58	628.515	564.525	509204
24883	1444.63	628.612	564.115	508011
24923	1446.67	626.115	563.557	506813
24963	1444.26	625.728	562.648	505614
25003	1446.9	626.271	562.27	504335
25043	1442.66	625.488	561.744	502906
25083	1439.95	625.166	560.877	501297
25123	1440.32	624.375	560.658	499774
25163	1433.23	623.307	560.192	498216
25203	1434.7	621.609	560.433	496578
25243	1430.1	620.725	559.667	495029
25283	1436.52	620.199	558.907	493466
25323	1434.98	620.542	557.858	491893
25363	1433.27	620.616	557.034	490388
25403	1434.12	619.377	557.644	488820
25443	1425.83	618.123	556.03	487295
25483	1423.71	618.983	555.304	485703
25523	1421.21	615.369	555.451	484015
25563	1420.48	615.631	554.966	482493
25603	1420.82	614.349	554.713	481181
25643	1424.19	615.373	553.913	479905
25683	1421.78	614.962	553.291	478529
25723	1419.61	614.777	553.488	477302
25763	1419.11	613.832	552.785	476042
25803	1413.13	612.849	552.791	475160
25843	1413.27	611.26	551.822	474289
25883	1413.46	610.039	551.435	473366
25923	1412.26	610.761	551.373	472442
25963	1414.58	610.955	550.801	471444
26003	1409.96	610.517	550.725	470433
26043	1409.87	609.262	548.724	469547
26083	1403.79	608.39	549.358	468659
26123	1403.27	607.949	548.86	467756
26163	1398.12	605.322	547.824	466892
26203	1400.21	605.417	547.878	466095
26243	1395.11	607.03	546.553	465146
26283	1395.74	604.988	546.78	464294
26323	1397.51	604.957	546.287	463382
26363	1398.02	603.076	545.668	462286
26403	1397.09	602.601	545.063	461196
26443	1396.04	600.825	544.033	460138
26483	1395.62	601.386	543.716	458915
26523	1391.46	601.603	543.517	457768
26563	1387.25	601.446	543.643	456586
26603	1383.8	600.386	543.204	455176
26643	1391.52	600.425	542.376	453770
26683	1386.19	599.274	542.355	452311
26723	1386.05	596.936	541.294	450633
26763	1385.91	596.743	541.15	448988
26803	1384.23	598.092	540.864	447231
26843	1379.15	596.662	540.281	445425
26883	1374.49	595.939	539.568	443631
26923	1376.33	595.7	538.638	441890
26963	1377.4	594.989	538.952	440223
27003	1378.11	592.696	538.261	438584
27043	1376.86	593.093	538.455	436886
27083	1372.2	592.965	537.345	435065
27123	1368.04	592.789	537.255	433283
27163	1366.23	592.272	536.583	431471
27203	1371.67	591.591	536.264	429677
27243	1371.8	589.88	535.092	427897
27283	1370	588.326	535.221	426072
27323	1368.73	588.544	534.362	424388
27363	1365.34	588.054	534.725	422851
27403	1362.01	589.005	534.148	421244
27443	1358.35	588.189	534.074	419661
27483	1358.72	587.216	533.137	418183
27523	1367.32	586.005	532.802	416707
27563	1359.61	584.356	532.458	415235
27603	1359.12	584.666	531.683	413793
27643	1355.67	584.983	530.774	412396
27683	1355.04	584.907	530.429	411001
27723	1356.19	584.238	530.834	409783
27763	1348.49	583.106	529.816	408590
27803	1344.89	582.932	530.09	407420
27843	1349.01	580.428	529.73	406257
27883	1344.7	580.314	529.758	405132
27923	1351.63	580.046	529.223	403986
27963	1349.55	580.152	528.485	402725
28003	1347.55	579.87	527.48	401382
28043	1347.21	579.451	527.276	400121
28083	1345.37	578.663	527.192	399006
28123	1343.59	578.053	526.408	397878
28163	1336.6	577.091	525.674	396786
28203	1336.73	575.308	525.136	395701
28243	1332.51	575.677	525.267	394568
28283	1334.42	576.259	525.325	393369
28323	1339.17	576.237	524.934	392097
28363	1337.52	575.284	524.265	390773
28403	1336.43	574.388	524.034	389509
28443	1335.52	573.194	523.66	388263
28483	1333.69	571.874	523.181	387062
28523	1332.2	571.539	522.411	385955
28563	1325.06	570.386	522.142	384802
28603	1323.71	571.351	521.278	383533
28643	1323.65	571.789	520.889	382354
28683	1328.04	570.948	520.583	381262
28723	1328.18	570.178	519.77	380181
28763	1326.59	569.823	520.082	379068
28803	1324.44	568.388	519.612	377909
28843	1319.5	566.75	519.105	376738
28883	1315.9	566.9	519.136	375574
28923	1319.18	567.894	519.044	374438
28963	1322.83	567.321	518.496	373325
29003	1320.24	566.859	518.213	372338
29043	1319.02	565.781	517.424	371353
29083	1316.88	565.314	517.4	370377
29123	1315.8	563.095	516.386	369412
29163	1307.47	563.133	516.736	368453
29203	1309.83	563.69	515.985	367451
29243	1306.13	563.614	515.139	366564
29283	1311.4	563.143	515.251	365761
29323	1311.45	562.281	514.419	364970
29363	1310.21	562.217	514.088	364274
29403	1308.64	560.068	513.66	363569
29443	1308.56	559.72	513.994	362816
29483	1302.02	560.127	513.048	362118
29523	1297.4	559.712	513.208	361346
29563	1298.13	559.733	511.964	360646
29603	1305.64	559.224	512.304	360034
29643	1303.23	556.502	511.774	359334
29683	1302.24	555.994	511.904	358581
29723	1300.3	556.227	511.003	357850
29763	1293.44	557.139	510.167	357097
29803	1291.34	556.459	510.089	356398
29843	1295.07	556.392	510.149	355720
29883	1298.47	555.147	509.807	355064
29923	1297.49	553.361	509.382	354418
29963	1295.06	552.707	508.756	353802
30003	1294.94	552.633	508.017	353105
30043	1292.41	551.467	507.906	352451
30083	1284.81	553.176	507.737	351766
30123	1286.03	552.903	507.223	351015
30163	1291.23	551.751	507.09	350270
30203	1289.82	551.605	506.744	349527
30243	1289.99	550.936	506.677	348774
30283	1288.66	548.828	506.37	348013
30323	1288.49	548.355	505.844	347254
30363	1275.94	551.595	505.338	346465
30403	1278.83	549.89	504.595	345695
30443	1274.97	548.915	504.398	344926
30483	1282.47	547.573	504.149	344123
30523	1280.55	545.35	503.988	343336
30563	1281.52	545.587	503.249	342525
30603	1278.54	544.842	502.741	341726
30643	1272.39	546.259	502.851	340942
30683	1271.37	546.443	502.689	340186
30723	1267.02	545.973	501.834	339380
30763	1268.62	545.448	501.976	338545
30803	1264.49	542.244	501.104	337718
30843	1270.94	542.874	500.956	336974
30883	1270.89	541.33	500.594	336211
30923	1273.09	542.04	500.146	335425
30963	1272.52	542.972	499.988	334675
31003	1270.73	542.923	499.826	333992
31043	1263.68	542.763	499.331	333275
31083	1259.02	541.859	499.167	332596
31123	1260.62	541.071	498.949	331911
31163	1263.26	540.432	498.331	331212
31203	1265.46	538.286	498.32	330497
31243	1263.76	537.741	497.305	329777
31283	1263.08	538.497	497.152	329091
31323	1262.92	537.087	497.039	328493
31363	1263	537.233	496.806	327873
31403	1257.71	537.858	496.278	327212
31443	1251.22	537.552	495.572	326552
31483	1252.61	537.144	495.333	325850
31523	1252.07	536.876	495.277	325133
31563	1259.41	536.591	494.583	324408
31603	1255.81	533.282	494.356	323673
31643	1253.06	533.729	494.086	322870
31683	1253.66	535.063	493.744	322070
31723	1251.29	534.413	493.529	321259
31763	1246.01	534.326	492.849	320445
31803	1242.61	534.092	492.986	319618
31843	1248.8	533.624	492.462	318715
31883	1251.15	530.819	491.575	317789
31923	1248.72	530.275	491.594	316810
31963	1247.93	532.347	492.257	315861
32003	1238.83	531.68	491.118	314871
32043	1241.16	531.116	491.048	313834
32083	1244.29	529.829	490.162	312780
32123	1244.99	529.731	490.528	311830
32163	1244.41	527.76	489.542	310879
32203	1242.7	527.473	489.485	309941
32243	1243.79	526.773	489.205	308978
32283	1240.33	526.467	489.483	308091
32323	1233.1	526.702	488.858	307183
32363	1230.88	528.77	488.216	306271
32403	1232.43	527.564	488.055	305485
32443	1238.03	527.004	487.714	304731
32483	1237.93	526.306	487.477	303963
32523	1237.63	526.381	487.182	303198
32563	1234.45	524.552	486.771	302389
32603	1235	522.863	486.872	301606
32643	1234.19	523.076	486.549	300926
32683	1225.08	522.492	485.921	300278
32723	1224.78	524.538	485.923	299662
32763	1224.15	523.649	485.13	299130
32803	1220.69	523.37	485.256	298667
32843	1227.13	522.892	484.595	298259
32883	1229.38	522.155	484.268	297854
32923	1231.53	519.794	483.455	297457
32963	1227.92	519.787	483.498	297012
33003	1214.28	521.88	483.308	296595
33043	1220.8	520.816	482.564	296141
33083	1215.81	520.744	482.425	295680
33123	1216.05	519.989	482.697	295172
33163	1223.73	518.747	481.806	294653
33203	1222.76	517.672	481.814	294118
33243	1222.72	516.741	481.452	293603
33283	1215.7	518.478	481.189	292993
33323	1214.33	518.406	480.609	292398
33363	1210.32	517.733	481.502	291844
33403	1212.98	516.856	480.829	291183
33443	1205.03	514.915	480.2	290529
33483	1218.72	514.792	480.249	289966
33523	1219.36	515.995	479.637	289425
33563	1213.11	515.272	479.11	288960
33603	1215.9	516.116	479.238	288501
33643	1212.84	515.02	478.94	288018
33683	1206.01	514.625	478.383	287482
33723	1202.86	512.04	478.081	286956
33763	1211.92	511.829	477.766	286407
33803	1210.89	513.473	477.461	285819
33843	1210.28	513.101	477.634	285096
33883	1211.43	513.152	477.546	284382
33923	1197.96	512.471	477.179	283704
33963	1202.05	512.101	476.068	283045
34003	1203.48	509.717	476.158	282411
34043	1206.42	508.923	475.619	281829
34083	1205.13	510.078	475.68	281267
34123	1204.05	511.033	474.901	280736
34163	1196.21	510.76	475.252	280208
34203	1193.85	509.845	474.599	279705
34243	1194.61	509.517	474.571	279192
34283	1203.55	506.444	473.983	278708
34323	1202.68	506.283	473.956	278212
34363	1200.59	508.779	473.54	277662
34403	1199.01	507.604	473.035	277146
34443	1195.43	507.857	472.968	276594
34483	1187.78	507.187	472.447	276050
34523	1188.67	504.45	472.488	275511
34563	1197.84	504.041	472.586	274961
34603	1195.64	506.189	471.943	274412
34643	1196.4	505.721	472.004	273885
34683	1192.64	505.395	471.173	273380
34723	1193.67	504.885	471.574	272905
34763	1183.11	504.927	471.035	272473
34803	1183.73	502.17	471.502	272062
34843	1185.19	501.368	469.34	271732
34883	1191.51	501.002	470.278	271405
34923	1192.4	503.324	469.249	271134
34963	1187.78	503.188	468.806	270855
35003	1189.1	502.674	469.028	270553
35043	1178.02	500.822	468.849	270266
35083	1180.28	499.828	468.332	269999
35123	1176.31	500.08	467.816	269636
35163	1178.38	499.053	468.032	269274
35203	1184.73	497.611	467.338	268925
35243	1185.2	500.331	467.653	268595
35283	1184.4	500.264	466.936	268137
35323	1181.51	499.729	467.035	267693
35363	1174.43	498.993	466.137	267279
35403	1171.37	498.296	466.597	266807
35443	1181.02	498.7	466.34	266367
35483	1180.3	498.018	466.466	265910
35523	1179.16	497.938	466.166	265445
35563	1181.04	495.455	464.929	264990
35603	1177.47	494.929	465.36	264510
35643	1168.32	496.478	465.344	263976
35683	1164.6	493.997	465.077	263432
35723	1175.82	495.982	463.915	262859
35763	1177.36	495.959	464.093	262223
35803	1173.98	495.365	464.265	261558
35843	1174.92	494.865	463.392	260871
35883	1170.41	494.478	463.028	260184
35923	1164.32	494.427	462.804	259449
35963	1159.58	491.992	462.385	258725
36003	1169.74	492.476	462.395	257995
36043	1171.43	490.894	462.363	257265
36083	1169.61	492.294	462.192	256548
36123	1170.35	492.923	461.94	255904
36163	1169.2	492.614	461.153	255290
36203	1159.26	491.856	462.06	254663
36243	1156.03	491.289	461.435	254032
36283	1165.22	491.492	460.729	253531
36323	1165.39	488.867	460.881	252998
36363	1165.53	487.533	460.283	252463
36403	1164.9	487.638	460.873	251992
36443	1162.25	489.926	460.124	251491
36483	1163.93	489.501	459.657	250947
36523	1159.11	489.175	459.886	250431
36563	1152.33	488.794	458.921	249868
36603	1149.39	486.67	458.634	249312
36643	1158.03	485.626	457.739	248776
36683	1158.81	485.602	458.355	248278
36723	1160.67	486.935	457.988	247783
36763	1158.47	487.467	457.354	247356
36803	1157.12	486.741	457.693	246931
36843	1154.28	485.987	457.517	246547
36883	1143.96	483.637	456.649	246140
36923	1147.31	483.558	456.77	245733
36963	1144.69	483.13	456.398	245325
37003	1156.5	484.376	456.12	244887
37043	1153.21	483.669	456.343	244453
37083	1153.45	485.161	456.094	243976
37123	1154.31	484.524	454.803	243484
37163	1152.84	484.573	455.744	242977
37203	1141.83	483.299	455.405	242480
37243	1140.41	483.617	455.26	242019
37283	1149.88	480.166	454.48	241513
37323	1149.67	480.437	454.25	240995
37363	1148.03	479.719	453.648	240544
37403	1146.97	481.232	453.382	240101
37443	1148.47	482.368	453.322	239673
37483	1137.39	481.699	453.171	239260
37523	1134.46	481.469	453.015	238833
37563	1145.49	481.101	452.899	238431
37603	1144.77	481.36	452.595	238033
37643	1141.9	479.554	452.588	237634
37683	1137.07	477.748	452.285	237200
37723	1131.52	479.545	451.702	236787
37763	1132.16	476.923	450.748	236339
37803	1144.35	475.9	451.372	235898
37843	1143.42	476.548	451.821	235467
37883	1140.14	476.356	451.008	235077
37923	1141.11	477.775	450.28	234679
37963	1129.5	478.042	450.402	234280
38003	1126.27	477.546	449.773	233908
38043	1127.94	477.964	449.939	233536
38083	1138.24	476.287	449.64	233176
38123	1136.84	476.567	449.837	232841
38163	1136.08	475.793	449.183	232508
38203	1134.25	473.589	449.164	232180
38243	1124.57	472.886	449.401	231818
38283	1123.35	475.57	449.057	231481
38323	1121.56	476.088	448.784	231138
38363	1135.33	474.643	448.433	230759
38403	1134.12	474.354	448.082	230330
38443	1134.67	473.636	447.724	229884
38483	1128.89	474.024	447.991	229443
38523	1132.01	470.739	446.683	228971
38563	1127.5	471.238	447.476	228488
38603	1119	469.942	446.509	228038
38643	1118.32	472.597	446.187	227594
38683	1116.13	473.166	445.749	227170
38723	1117.25	472.262	445.509	226723
38762	1126.42	471.787	445.57	226287
38802	1126.48	471.659	446.014	225851
38842	1123.63	469.227	445.112	225391
38882	1119.43	468.249	445.073	224895
38922	1111.32	467.729	444.609	224436
38962	1113.68	470.158	445.062	224010
39002	1112.37	470.494	444.941	223611
39042	1123.32	470.428	444.938	223208
39082	1124.79	469.281	444.224	222803
39122	1120.94	467.725	444.714	222420
39162	1114.61	466.523	444.003	222034
39202	1121.56	466.161	444.457	221647
39242	1109.56	468.68	443.473	221289
39282	1107.06	468.58	443.38	220938
39322	1108.23	468.321	443.051	220621
39362	1106.1	467.273	443.031	220294
39402	1118.86	467.269	442.711	220005
39442	1116.89	466.389	442.582	219755
39482	1116.42	464.141	442.678	219501
39522	1116.08	463.792	442.602	219228
39562	1102.17	463.571	441.44	218990
39602	1104.47	466.927	441.293	218719
39642	1109.3	465.785	441.014	218465
39682	1115.76	465.466	440.636	218198
39722	1113.13	464.921	441.008	217923
39762	1109.91	464.101	440.665	217649
39802	1101.7	461.35	440.793	217423
39842	1098.86	461.958	440.937	217201
39882	1101.53	461.003	440.739	217025
39922	1111.21	461.094	440.142	216837
39962	1110.16	463.377	440.144	216617
40002	1110.74	462.989	439.967	216383
40042	1106.71	462.791	439.694	216165
40082	1096.32	462.224	439.367	215971
40122	1095.13	462.478	439.302	215734
40162	1094.84	459.958	438.825	215520
40202	1108.26	459.116	438.599	215280
40242	1106.67	458.407	438.382	215013
40282	1105.29	460.908	438.825	214754
40322	1104.28	461.167	437.875	214485
40362	1104.36	460.725	437.32	214203
40402	1098.11	460.425	437.507	213879
40442	1092.72	457.122	437.448	213580
40482	1089.54	457.735	437.223	213284
40522	1100.17	456.812	436.258	213013
40562	1103.01	458.145	435.967	212730
40602	1101.83	459.043	435.656	212463
40642	1098.79	458.903	436.284	212195
40682	1088.25	458.773	435.749	211954
40722	1088.45	454.922	436.166	211691
40762	1085.25	455.068	436.636	211438
40802	1097.98	454.419	435.343	211161
40842	1098.75	457.495	435.414	210870
40882	1097.48	457.806	434.599	210523
40922	1097.87	456.753	435.159	210197
40962	1094.88	456.655	435.519	209875
41002	1092.47	453.224	435.303	209539
41042	1095.92	453.07	434.709	209189
41082	1080.63	454.845	434.498	208796
41122	1080.22	455.83	433.608	208372
41162	1084.28	455.146	433.915	207939
41202	1093.65	455.513	433.075	207519
41242	1091.4	454.948	433.277	207123
41282	1092.97	453.855	432.983	206745
41322	1088.67	451.626	432.744	206375
41362	1078.45	451.196	432.747	206009
41402	1077.8	451.026	432.428	205673
41442	1078.15	453.34	431.979	205303
41482	1091.28	452.897	432.845	204929
41522	1087.99	453.204	432.494	204609
41562	1087.42	451.916	432.325	204300
41602	1075.35	449.728	432.26	203964
41642	1074.46	449.15	431.938	203623
41682	1073.61	449.415	431.543	203307
41722	1087.06	451.281	431.548	203028
41762	1085.84	451.986	431.432	202741
41802	1086.4	451.683	430.871	202439
41842	1085.27	449.874	430.207	202182
41882	1069.35	448.999	429.565	201955
41922	1070.76	447.109	429.871	201706
41962	1071.25	447.782	428.982	201419
42002	1084.38	446.812	430.007	201120
42042	1082.54	450.532	429.793	200839
42082	1081.96	449.924	429.702	200570
42122	1080.12	448.796	429.372	200294
42162	1066.29	448.73	429.029	200010
42202	1065.32	445.79	429.029	199724
42242	1065.58	445.701	428.908	199402
42282	1079.8	444.889	428.928	199031
42322	1080.27	445.301	428.836	198640
42362	1077.92	444.771	428.343	198243
42402	1077.34	447.698	428.395	197827
42442	1073.78	447.423	427.25	197410
42482	1065.43	447.143	426.862	197021
42522	1062.2	447.015	426.758	196623
42562	1064.43	446.19	426.566	196201
42602	1077.14	446.759	426.856	195799
42642	1073.81	443.091	426.134	195392
42682	1073.92	442.978	426.98	194962
42722	1060.82	442.468	426.73	194533
42762	1061.47	442.242	426.845	194108
42802	1062.09	444.013	426.673	193640
42842	1059.18	444.379	426.182	193152
42882	1072.5	444.854	425.95	192668
42922	1069.52	444.098	425.867	192174
42962	1069.26	444.205	425.611	191720
43002	1068.81	443.14	425.027	191285
43042	1057	442.233	424.794	190837
43082	1054.23	443.577	424.894	190406
43122	1065.07	439.781	423.908	190030
43162	1069.64	439.53	422.983	189656
43202	1070.87	439.443	423.774	189308
43242	1065.21	442.382	423.273	189007
43282	1053.5	442.448	423.785	188693
43322	1052.68	442.342	423.827	188420
43362	1068.49	441.745	423.612	188152
43402	1067.31	441.561	423.69	187914
43442	1065.74	441.493	423.862	187643
43482	1064.34	438.707	423.424	187366
43522	1051.91	437.587	423.647	187064
43562	1049.21	437.128	423.128	186758
43602	1051.98	441.914	423.07	186451
43642	1049.86	440.521	422.736	186135
43682	1062.01	440.175	422.622	185811
43722	1063.28	439.385	422.46	185480
43762	1062.14	436.241	421.056	185122
43802	1060.46	435.553	420.973	184786
43842	1055.35	435.86	420.859	184457
43882	1045.89	439.638	420.9	184136
43922	1044.16	439.075	420.801	183787
43962	1046.29	438.474	420.739	183428
44002	1063.29	436.654	419.664	183065
44042	1059.26	438.108	419.92	182706
44082	1058.02	437.695	419.387	182353
44122	1053.87	434.29	420.883	181995
44162	1043.56	433.609	420.21	181647
44202	1041.52	436.558	420.388	181279
44242	1053.63	437.231	419.702	180861
44282	1057.82	436.825	419.896	180444
44322	1056	435.967	419.586	179979
44362	1055.7	432.35	419.355	179535
44402	1056.79	432.83	418.843	179095
44442	1041.65	431.941	418.794	178697
44482	1037.9	432.154	418.228	178292
44522	1045.05	434.751	417.824	177869
44562	1039.68	431.583	417.796	177449
44602	1038.69	434.35	417.344	177040
44642	1035.48	435.141	417.293	176633
44682	1054.6	434.493	417.456	176213
44722	1052.02	433.718	418.005	175790
44762	1052.54	434.321	417.892	175381
44802	1049.43	432.876	417.754	174998
44842	1035.27	429.987	417.465	174563
44882	1036.09	429.457	417.652	174140
44922	1032.98	429.746	417.711	173724
44962	1050.59	430.712	417.217	173333
45002	1048.21	432.999	417.305	172941
45042	1046.45	432.492	417.089	172521
45082	1047.81	431.92	416.571	172106
45122	1031.72	432.214	416.84	171683
45162	1031.45	430.348	416.038	171253
45202	1033.32	427.899	414.81	170849
45242	1038.45	427.648	414.854	170479
45282	1046.69	430.719	414.448	170126
45322	1044.84	430.352	414.639	169812
45362	1045.84	430.487	413.984	169488
45402	1028.82	430.409	414.096	169182
45442	1029.33	428.465	414.711	168841
45482	1032.66	428.958	415.297	168477
45522	1043.16	425.952	414.952	168156
45562	1043.27	425.643	414.817	167838
45602	1038.59	429.392	414.477	167514
45642	1039.2	429.217	414.733	167181
45682	1025.75	428.772	413.245	166874
45722	1025.75	428.153	412.837	166568
45762	1037.24	425.546	412.851	166258
45802	1042.14	424.431	412.361	165941
45842	1040.82	424.316	413.555	165674
45882	1039.57	427.848	413.326	165380
45922	1039.87	427.495	412.646	165128
45962	1020.97	427.121	412.814	164869
46002	1024.17	426.608	411.844	164626
46042	1039.99	425.913	411.844	164397
46082	1037.34	422.089	411.684	164161
46122	1038.27	422.479	411.921	163925
46162	1033.03	422.083	411.305	163687
46202	1038.1	425.452	410.92	163443
46242	1023.16	425.149	410.463	163165
46282	1021.29	425.601	408.521	162904
46322	1018.04	425.166	408.159	162622
46362	1035.11	423.546	408.205	162361
46402	1036.39	421.741	408.335	162085
46442	1032.97	420.275	409.136	161830
46482	1028.76	420.535	407.737	161580
46522	1016.29	423.209	409.04	161319
46562	1015.79	423.534	408.8	161065
46602	1035.63	423.547	408.814	160819
46642	1032.62	423.168	408.676	160593
46682	1031.71	423.187	408.622	160360
46722	1032.11	422.513	408.535	160151
46762	1015.38	419.038	408.154	159955
46802	1014	418.496	406.899	159759
46842	1031.91	418.931	406.644	159548
46882	1032.06	418.163	407.018	159358
46922	1030.07	422.307	406.699	159146
46962	1029.38	422.094	406.497	158932
47002	1016.24	421.025	407.212	158731
47042	1013.01	421.415	407.554	158550
47082	1010.82	420.829	406.725	158362
47122	1017.92	418.77	407.033	158182
47162	1027.29	416.4	406.537	158006
47202	1027.97	416.773	406.939	157820
47242	1025.35	419.936	406.697	157670
47282	1008.99	420.235	406.721	157512
47322	1009.79	419.84	405.069	157363
47362	1013.68	420.371	404.693	157181
47402	1025.11	416.271	404.979	156988
47442	1024	415.308	404.767	156784
47482	1017.33	415.159	404.55	156591
47522	1023.42	419.829	404.931	156390
47562	1005.68	418.915	405.939	156193
47602	1006.68	418.779	404.946	155988
47642	1009.46	416.706	405.349	155779
47682	1022.97	414.874	405.144	155566
47722	1023	414.407	405.058	155321
47762	1020.17	414.083	405.34	155069
47802	1011.65	416.092	404.425	154820
47842	1001.96	418.145	403.16	154586
47882	1003.93	417.355	402.905	154327
47922	1019.85	417.264	402.659	154081
47962	1020.88	416.858	402.524	153818
48002	1018.45	412.667	402.639	153534
48042	1019.57	412.901	403.457	153253
48082	1019.54	411.968	403.665	152972
48122	1000.46	416.738	403.328	152692
48162	999.559	416.13	403.708	152416
48202	1020.03	415.925	403.378	152137
48242	1020.43	415.514	402.778	151855
48282	1015.28	411.414	403.086	151584
48322	1009.32	411.668	402.901	151302
48362	999.824	411.367	401.153	151033
48402	997.174	410.994	400.972	150752
48442	1000.67	410.806	401.125	150503
48482	1016.32	410.928	400.567	150262
48522	1016.88	410.69	400.707	149992
48562	1015.52	413.739	400.553	149734
48602	1013.84	413.289	401.355	149483
48642	1013.74	413.961	399.836	149243
48682	994.897	413.918	401.491	149004
48722	995.416	413.408	400.761	148787
48762	1014.51	413.676	400.967	148567
48802	1012.81	413.029	401.073	148363
48842	1011.58	410.831	401.107	148141
48882	1012.63	408.781	399.22	147945
48922	1009.61	408.855	398.911	147736
48962	992.603	413.229	398.738	147533
49002	993.367	412.39	398.402	147327
49042	990.983	412.239	398.733	147113
49082	1009.48	409.793	398.242	146885
49122	1009.27	408.109	398.585	146633
49162	1005.76	407.446	397.666	146380
49202	1008.41	407.693	397.793	146123
49242	1006.62	411.691	399.164	145875
49282	1008.41	410.851	399.092	145640
49322	988.11	410.963	398.372	145390
49362	989.399	411.124	398.986	145132
49402	1007.6	407.157	398.826	144878
49442	1006.37	406.315	398.468	144622
49482	1007.27	406.113	398.307	144364
49522	1005.58	410.228	398.232	144128
49562	1005.25	409.8	396.999	143893
49602	1005.78	410.02	396.203	143642
49642	988.636	409.613	396.311	143396
49682	984.766	409.206	395.638	143159
49722	1004.8	408.614	395.774	142899
49762	1004.5	405.234	395.579	142649
49802	1002.96	404.48	397.051	142386
49842	1002.9	408.854	396.903	142145
49882	983.171	408.991	397.101	141892
49922	984.614	408.958	396.909	141650
49962	1000.58	408.553	396.633	141414
50002	1003.3	406.794	396.587	141167
50042	1001.8	406.013	396.519	140908
50082	999.964	403.179	396.258	140680
50122	999.085	403.829	394.872	140461
50162	979.568	405.051	394.215	140242
50202	981.384	407.479	394.023	140024
50242	980.018	407.121	394.115	139794
50282	996.715	406.161	393.856	139542
50322	999.452	406.628	393.898	139321
50362	998.054	402.149	395.04	139119
50402	997.554	402.211	394.756	138928
50442	983.967	403.519	395.084	138736
50482	980.68	406.11	395.175	138541
50522	984.822	405.798	394.665	138360
50562	983.456	404.041	394.871	138164
50602	999.117	402.459	394.821	137985
50642	995.776	400.746	394.654	137805
50682	995.915	401.138	393.716	137612
50722	989.894	404.861	392.265	137438
50762	976.255	405.254	392.15	137264
50802	974.987	404.883	391.753	137076
50842	984.879	404.395	392.156	136884
50882	994.847	404.271	392.396	136705
50922	993.386	403.757	391.546	136510
50962	991.876	399.836	393.439	136314
51002	990.415	399.532	393.457	136122
51042	991.461	399.366	392.424	135932
51082	972.747	398.944	393.128	135740
51122	974.296	401.08	393.115	135552
51162	986.768	404.043	392.879	135382
51202	992.936	403.753	392.882	135210
51242	992.012	402.899	392.367	135036
51282	989.354	401.98	390.561	134860
51322	984.65	398.669	390.343	134681
51362	968.639	397.91	390.326	134507
51402	970.42	403.337	389.952	134335
51442	991.93	402.183	390.294	134145
51482	990.36	401.914	389.951	133946
51522	989.535	401.422	391.079	133754
51562	981.122	397.299	390.863	133557
51602	969.846	396.927	391.483	133353
51642	966.68	401.386	391.013	133137
51682	976.031	401.298	391.31	132934
51722	989.813	401.053	390.898	132739
51762	987.363	398.961	390.929	132541
51802	987.242	400.765	389.959	132344
51842	987.381	396.083	390.49	132141
51882	986.168	400.21	388.341	131934
51922	977.943	398.437	388	131729
51962	966.976	395.819	388.355	131541
52002	965.213	395.23	389.815	131356
52042	987.933	399.919	390.153	131164
52082	986.12	399.87	389.084	130965
52122	985.012	399.453	389.868	130791
52162	984.003	399.141	389.711	130611
52202	961.834	399.167	389.425	130424
52242	963.373	398.572	389.501	130245
52282	988.094	396.94	389.105	130065
52322	983.178	395.555	389.372	129886
52362	983.634	393.72	388.969	129697
52402	979.417	393.914	388.269	129519
52442	974.477	398.115	386.751	129338
52482	960.035	397.961	386.393	129178
52522	960.793	397.198	386.086	129002
52562	980.847	394.815	386.472	128822
52602	981.525	396.099	385.693	128665
52642	980.869	392.706	386.931	128498
52682	979.7	392.425	387.028	128321
52722	981.83	392.114	388.214	128131
52762	979.016	395.905	387.69	127941
52802	977.01	396.38	387.89	127769
52842	965.895	395.847	387.961	127589
52882	959.863	396.072	385.616	127406
52922	956.485	394.178	386.999	127230
52962	958.66	390.779	386.968	127036
53002	955.977	389.961	384.612	126864
53042	956.823	390.11	384.39	126705
53082	954.938	394.51	384.466	126532
53122	976.43	393.763	384.218	126340
53162	978.724	394.753	384.714	126133
53202	975.899	393.861	383.965	125935
53242	978.082	393.998	386.102	125742
53282	976.081	391.734	385.691	125553
53322	974.742	389.606	385.929	125352
53362	971.959	391.993	385.763	125152
53402	953.697	389.006	385.957	124943
53442	952.607	388.341	385.88	124751
53482	958.302	390.965	385.482	124541
53522	975.945	393.282	382.898	124342
53562	974.946	392.161	382.716	124164
53602	972.756	392.232	382.775	123968
53642	965.129	391.266	382.686	123780
53682	972.076	390.69	382.321	123594
53722	968.185	387.352	384.324	123414
53762	951.144	392.04	384.854	123240
53802	949.889	387.088	384.301	123063
53842	973.98	387.006	384.87	122897
53882	971.706	391.464	384.579	122726
53922	968.844	391.393	383.968	122562
53962	972.086	391.617	384.16	122408
54002	948.118	388.69	383.535	122258
54042	949.99	387.225	383.792	122135
54082	955.866	385.864	382.189	122012
54122	965.835	386.117	380.957	121880
54162	969.646	389.306	380.423	121750
54202	968.334	390.694	380.763	121617
54242	969.169	390.396	381.474	121479
54282	945.633	390.072	380.641	121349
54322	946.679	389.774	382.861	121234
54362	952.344	385.063	382.809	121101
54402	968.859	384.905	381.502	120967
54442	966.95	388.32	382.334	120830
54482	958.698	389.573	382.097	120708
54522	953.006	389.26	382.191	120589
54562	943.585	388.917	382.126	120460
54602	945.203	388.996	381.818	120339
54642	960.211	387.761	382.245	120239
54682	967.827	384.026	381.88	120127
54722	966.472	383.43	380.008	119997
54762	959.474	388.63	378.763	119864
54802	947.106	388.468	378.961	119723
54842	941.47	388.514	378.831	119583
54882	945.137	388.226	378.58	119443
54922	960.044	388.14	378.154	119296
54962	965.952	387.538	378.272	119140
55002	965.152	386.906	378.249	118967
55042	959.013	382.631	380.9	118777
55082	963.305	382.055	379.754	118601
55122	940.477	386.988	380.602	118418
55162	940.944	386.951	380.446	118229
55202	963.076	386.467	380.367	118046
55242	962.86	386.349	380.166	117861
55282	962.509	381.506	380.189	117659
55322	954.922	381.37	380.21	117472
55362	939.089	386.208	380.044	117302
55402	937.638	385.974	377.044	117120
55442	942.302	386.093	376.807	116937
55482	960.438	385.374	376.951	116738
55522	960.458	380.909	376.638	116521
55562	961.479	380.226	376.671	116322
55602	936.358	384.646	376.579	116118
55642	937.307	385.112	377.8	115912
55682	951.182	384.872	378.601	115721
55722	952.089	384.878	378.892	115547
55762	959.493	384.127	378.452	115383
55802	959.293	384.015	378.822	115212
55842	957.628	379.486	378.425	115042
55882	941.955	379.569	378.568	114865
55922	936.818	378.919	378.305	114684
55962	934.182	379.228	378.3	114511
56002	957.762	379.958	377.938	114333
56042	957.517	383.712	377.826	114147
56082	955.741	383.349	376.091	113960
56122	956.514	383.168	376.025	113780
56162	931.443	382.789	374.859	113604
56202	933.117	379.349	374.706	113435
56242	951.246	378.042	374.886	113258
56282	957.332	377.618	374.463	113103
56322	954.675	377.697	374.534	112933
56362	954.573	382.472	374.252	112758
56402	954.486	382.271	375.994	112599
56442	929.087	382.218	376.412	112446
56482	931.514	380.171	376.814	112302
56522	939.568	378.875	376.724	112157
56562	952.958	376.481	376.736	111983
56602	950.492	376.774	376.728	111809
56642	953.03	381.326	376.677	111619
56682	951.738	381.572	376.548	111429
56722	950.86	381.073	376.999	111249
56762	929.744	380.727	374.884	111064
56802	926.863	376.096	373.078	110889
56842	948.036	376.024	373.139	110727
56882	953.123	377.437	372.758	110590
56922	949.298	380.362	373.083	110458
56962	952.226	380.614	372.827	110325
57002	948.3	380.223	374.486	110189
57042	927.106	379.673	374.324	110053
57082	925.358	379.757	375.272	109919
57122	925.863	374.765	374.625	109792
57162	925.028	374.988	374.946	109672
57202	925.33	379.012	375.213	109544
57242	948.865	379.295	375.267	109425
57282	949.599	379.575	374.951	109292
57322	949.372	376.666	374.913	109138
57362	944.515	378.942	375.087	108996
57402	941.792	373.818	374.242	108847
57442	930.271	374.165	371.695	108699
57482	925.229	373.617	370.883	108552
57522	928.59	376.741	371.149	108387
57562	949.689	378.458	370.668	108232
57602	946.5	378.052	370.974	108083
57642	935.05	377.94	371.329	107921
57682	935.352	374.403	373.77	107770
57722	920.519	373.171	372.229	107615
57762	921.48	372.689	373.302	107449
57802	928.434	377.485	373.452	107287
57842	946.196	377.482	373.326	107111
57882	946.509	377.147	373.002	106922
57922	944.414	376.761	372.984	106736
57962	943.718	374.126	372.848	106547
58002	941.925	372.308	373.091	106369
58042	939.241	371.617	372.594	106197
58082	918.301	376.23	371.694	106037
58122	919.885	376.599	371.546	105875
58162	918.774	375.837	369.044	105711
58202	941.692	376.291	369.453	105551
58242	944.105	370.711	368.937	105390
58282	942.723	370.895	372.04	105238
58322	944.368	373.341	371.023	105085
58362	939.567	375.876	371.642	104924
58402	943.207	375.822	372.093	104765
58442	916.721	375.612	371.707	104607
58482	918.223	374.5	371.777	104453
58522	935.549	369.929	371.627	104328
58562	942.588	370.064	371.597	104190
58602	943.158	375.339	371.402	104046
58642	941.086	374.801	370.115	103913
58682	941.512	375.035	369.436	103766
58722	933.741	371.776	368.189	103617
58762	937.647	371.199	367.358	103464
58802	914.439	369.055	367.901	103312
58842	915.613	369.214	367.481	103159
58882	939.261	375.487	367.433	103024
58922	940.506	373.942	367.915	102889
58962	940.545	373.988	368.712	102756
59002	939.552	372.154	368.606	102615
59042	938.802	368.696	370.432	102473
59082	927.736	368.106	369.997	102316
59122	915.396	368.132	370.185	102165
59162	911.447	370.527	369.855	102020
59202	913.665	372.925	369.87	101873
59242	938.47	372.952	368.802	101733
59282	938.342	370.385	368.887	101577
59322	937.887	369.674	366.111	101442
59362	938.437	367.337	365.77	101304
59402	937.25	367.321	365.985	101170
59442	931.697	366.857	365.507	101025
59482	912.727	372.066	365.696	100884
59522	910.084	371.867	366.096	100743
59562	912.42	371.582	365.567	100617
59602	910.265	370.805	367.134	100497
59642	911.376	366.548	368.701	100384
59682	928.658	366.651	366.754	100275
59722	936.715	365.96	368.212	100162
59762	935.889	369.417	368.212	100045
59802	924.992	371.207	368.147	99918.3
59842	911.294	370.201	368.453	99779.7
59882	908.133	370.443	368.195	99613.7
59922	908.478	365.409	365.659	99446.8
59962	939.39	365.512	365.883	99284.6
60002	934.237	365.008	364.32	99138.4
60042	934.098	367.254	363.948	98981.6
60082	930.279	369.934	364.314	98826.4
60122	928.792	370.307	363.785	98675.6
60162	905.669	370.002	365.232	98515.5
60202	907.384	369.322	367.098	98358.1
60242	931.832	369.654	367.201	98203.3
60282	933.704	364.22	365.957	98057.2
60322	931.987	364.655	366.68	97907
60362	921.794	363.986	366.821	97770
60402	932.983	369.46	366.641	97635.7
60442	904.536	369.319	366.647	97496.8
60482	905.535	368.72	366.629	97369.7
60522	905.03	368.965	366.439	97234.6
60562	931.73	367.792	366.37	97103.5
60602	931.418	363.555	364.263	96965.1
60642	924.204	362.848	365.702	96823
60682	920.036	367.92	362.518	96680.7
60722	902.542	368.374	362.31	96542.6
60762	903.432	367.645	362.446	96426.9
60802	928.712	367.614	362.526	96315.7
60842	930.607	362.72	365.946	96230.3
60882	928.076	362.714	364.948	96162.8
60922	924.742	362.27	365.531	96095.2
60962	926.75	362.295	365.657	96024
61002	919.319	367.759	365.732	95951.4
61042	902.991	367.09	365.649	95898.2
61082	900.891	367.373	365.682	95839.2
61122	928.624	366.12	365.45	95782.3
61162	928.505	361.926	365.714	95740.8
61202	922.814	361.459	365.418	95701.9
61242	926.579	361.531	361.381	95658.9
61282	926.253	361.085	361.69	95609.8
61322	900.362	361.039	361.176	95566.4
61362	898.591	366.524	361.265	95506.3
61402	925.512	365.977	361.108	95444.5
61442	926.835	366.124	361.168	95379.1
61482	925.851	366.412	361.363	95299.4
61522	924.532	360.47	362.77	95233.6
61562	916.483	360.281	363.433	95162
61602	902.816	365.254	364.373	95087.8
61642	896.274	365.512	362.821	95000.1
61682	898.797	364.732	364.311	94919.7
61722	897.236	364.849	363.865	94842.9
61762	923.73	361.982	363.948	94766.8
61802	922.719	359.748	364.067	94683.5
61842	921.762	359.467	363.798	94601.1
61882	919.29	362.815	361.494	94504
61922	914.404	364.676	360.708	94407.3
61962	904.729	364.446	359.958	94312
62002	894.654	364.684	359.528	94217.4
62042	899.767	361.49	360.005	94115.1
62082	910.08	364.002	359.588	94026.3
62122	922.163	358.641	359.605	93936.7
62162	921.373	358.63	359.285	93844.1
62202	916.026	363.771	359.323	93748.8
62242	906.854	364.225	359.401	93658.1
62282	893.137	363.398	360.141	93583.7
62322	895.493	360.671	360.144	93510.7
62362	903.505	357.955	362.443	93448.1
62402	920.273	357.693	360.648	93376.4
62442	920.824	357.874	362.395	93303.9
62482	909.155	363.016	362.115	93229.4
62522	894.99	363.26	362.326	93142.2
62562	891.624	363.073	362.112	93061.2
62602	893.081	359.776	362.606	92983.3
62642	891.123	358.665	362.342	92911.5
62682	904.073	356.849	362.175	92835
62722	919.782	357.304	362.232	92755.1
62762	918.33	356.592	361.77	92675.8
62802	921.883	358.984	361.794	92604.7
62842	917.412	362.021	359.932	92525.4
62882	916.318	361.963	357.667	92459.3
62922	898.343	361.623	360.523	92389.8
62962	891.268	358.983	357.662	92315.4
63002	889.366	356.432	357.224	92234.1
63042	899.512	355.56	357.586	92154
63082	917.727	356.411	360.736	92066.1
63122	918.431	361.198	360.736	91974.2
63162	913.776	360.662	359.642	91886.5
63202	892.975	360.476	360.793	91798.1
63242	890.905	358.03	360.172	91707.7
63282	893.79	355.419	360.427	91614
63322	902.351	355.186	360.674	91517.8
63362	915.246	355.299	360.589	91403.2
63402	915.814	360.445	360.542	91298.3
63442	916.41	360.303	360.13	91204.1
63482	889.027	360.26	358.504	91106.7
63522	887.873	358.139	359.745	91027.6
63562	887.828	355.014	356.987	90944.4
63602	888.257	354.115	355.775	90862.7
63642	919.179	354.489	356.056	90789.2
63682	912.547	358.875	355.669	90719.5
63722	914.712	360.075	356.025	90644.3
63761	912.68	359.835	355.526	90550.1
63801	886.965	359.133	358.249	90451
63841	885.799	358.574	359.263	90339
63881	886.046	353.897	359.252	90223.7
63921	916.273	353.577	357.425	90109.6
63961	914.305	353.351	358.989	90000.5
64001	913.002	359.074	359.365	89883.7
64041	910.057	358.394	359.371	89763
64081	912.243	358.798	359.127	89642.8
64121	885.276	358.445	358.988	89515
64161	885.163	358.568	358.694	89381.3
64201	886.15	357.693	358.858	89238.1
64241	904.096	352.412	358.958	89090.4
64281	915.331	352.593	358.705	88947.4
64321	907.325	357.8	359.388	88804.2
64361	908.594	357.428	358.456	88689.9
64401	884.225	358.107	354.332	88570.8
64441	884.12	355.144	354.557	88460.5
64481	904.064	357.46	354.244	88359.2
64521	912.669	354.563	353.67	88234.7
64561	907.306	357.395	354.174	88107.2
64601	897.931	356.027	353.775	87977.9
64641	891.04	357.129	354.82	87846.9
64681	879.536	351.285	356.123	87716.2
64721	883.07	351.337	355.522	87589.6
64761	880.711	353.435	357.198	87474
64801	909.44	357.032	357.818	87374.1
64841	909.63	356.924	353.495	87276.6
64881	904.849	356.241	353.043	87177.9
64921	909.433	356.6	353.07	87079.7
64961	879.438	354.658	355.343	86986.6
65001	880.596	355.427	356.82	86900.1
65041	904.907	353.934	355.668	86826
65081	909.452	350.873	357.008	86756
65121	911.384	350.152	356.735	86690.5
65161	894.937	352.3	357.213	86621.9
65201	903.554	354.773	357.263	86565.2
65241	878.8	354.785	355.943	86507.8
65281	880.307	354.485	356.273	86442.7
65321	878.545	349.723	356.46	86366.5
65361	905.408	350.035	357.025	86275
65401	907.965	353.776	356.067	86188.6
65441	902.85	354.735	356.227	86091.6
65481	904.818	355.128	354.002	85997.8
65521	900.877	354.555	356.715	85921.9
65561	878.402	354.025	351.683	85850.3
65601	876.295	352.56	352.574	85788.3
65641	908.091	349.164	351.436	85731.4
65681	905.214	348.731	351.706	85673.4
65721	903.5	353.936	351.476	85608.2
65761	903.939	354.065	351.29	85533.3
65801	895.957	353.694	351.122	85456.4
65841	877.898	353.78	351.234	85392.2
65881	875.243	347.903	351.386	85341.4
65921	887.973	348.196	352.139	85300.9
65961	903.321	347.696	352.705	85258.3
66001	903.377	348.033	354.07	85209.6
66041	904.613	347.59	352.493	85148.7
66081	903.162	347.694	354.154	85083.8
66121	875.289	353.326	352.314	85017.2
66161	874.005	352.018	354.542	84949.4
66201	874.215	352.238	354.008	84884.6
66241	881.164	348.249	354.851	84816.3
66281	900.857	347.371	354.05	84743.4
66321	901.423	346.82	354.029	84677.4
66361	897.845	347.294	354.188	84612.3
66401	899.715	346.713	349.737	84549.6
66441	901.416	352.58	349.743	84494
66481	899.974	351.884	349.385	84432.3
66521	871.827	350.766	349.721	84358.3
66561	873.887	349.972	349.254	84288.6
66601	871.662	346.102	349.517	84206.7
66641	884.025	346.314	353.721	84110.8
66681	902.913	349.586	353.319	84001.7
66721	900.581	351.712	352.369	83909.8
66761	897.863	351.78	353.29	83833.4
66801	886.193	350.097	353.2	83751.1
66841	878.217	349.655	353.089	83674.7
66881	870.069	345.507	353.144	83576.4
66921	872.145	345.437	353.226	83472.1
66961	869.21	350.989	353.123	83362.4
67001	875.113	350.464	352.949	83264.7
67041	899.757	350.54	352.802	83172.3
67081	896.386	350.276	353.167	83082.7
67121	898.388	348.448	348.385	82998.7
67161	896.938	344.62	348.361	82916.6
67201	877.435	344.764	348.111	82828.3
67241	868.119	350.094	347.909	82747.5
67281	869.164	349.85	348.389	82662.9
67321	897.091	349.842	348.041	82575.7
67361	897.773	348.948	348.328	82485.8
67401	896.738	344.401	348.116	82400.7
67441	881.704	343.936	351.84	82311.4
67481	897.327	349.079	350.256	82222.3
67521	879.59	349.408	351.536	82144.5
67561	869.068	349.133	351.733	82059.3
67601	867.378	349.246	352.083	81981.3
67641	896.131	346.039	351.792	81910.3
67681	895.93	343.882	352.124	81848.3
67721	887.56	343.194	351.742	81775
67761	893.797	343.405	351.73	81693
67801	867.001	343.318	351.563	81606.5
67841	866.75	343.242	351.438	81521.7
67881	865.469	345.635	351.11	81447
67921	867.263	348.327	351.305	81374
67961	894.727	348.399	349.982	81295.2
68001	894.541	347.986	351.027	81212
68041	893.673	347.807	349.831	81122
68081	878.843	342.234	346.296	81033.4
68121	877.459	342.44	348.442	80940.3
68161	864.464	347.977	346.431	80842.8
68201	866.475	347.543	346.23	80736.8
68241	864.242	347.635	345.916	80636.1
68281	893.452	347.023	346.075	80545.7
68321	892.902	347.021	345.816	80469.5
68361	891.495	341.98	346.039	80408.7
68401	892.459	341.765	345.723	80347.9
68441	865.385	341.389	345.872	80286.4
68481	864.368	343.158	349.732	80215.5
68521	863.184	341.172	349.675	80129.2
68561	891.882	346.803	347.65	80054.6
68601	891.579	346.731	349.75	79975.9
68641	890.854	345.902	350.063	79902.7
68681	889.796	345.973	349.845	79828.9
68721	884.733	345.765	349.793	79755.5
68761	863.318	340.879	349.708	79685.8
68801	861.188	340.665	349.713	79620.2
68841	889.708	345.501	349.578	79539.9
68881	890.55	345.851	349.367	79455.3
68921	889.873	345.35	349.702	79371.1
68961	888.875	345.766	349.199	79289.3
69001	889.454	344.565	349.307	79205.7
69041	889.599	340.205	349.216	79129.8
69081	886.373	339.818	348.926	79058.6
69121	885.499	340.22	346.275	78991.7
69161	879.07	345.196	344.124	78930.1
69201	860.357	344.626	347.718	78876.6
69241	858.809	344.533	348.454	78809.7
69281	888.053	339.718	344.284	78742.8
69321	887.406	339.475	343.806	78664.9
69361	885.188	343.059	344.071	78579.4
69401	884.943	344.767	343.912	78483.3
69441	861.643	344.733	344.122	78387.3
69481	859.786	344.283	343.635	78294.8
69521	863.838	339.295	343.594	78204.5
69561	885.97	338.653	343.641	78100.1
69601	886.369	338.828	343.911	77998.2
69641	875.95	343.725	345.354	77894.6
69681	871.81	343.861	346.68	77799.7
69721	855.948	344.114	347.509	77709.6
69761	857.09	341.998	347.612	77618.1
69801	885.371	338.492	346.055	77529.4
69841	884.678	338.053	347.512	77436.9
69881	885.153	343.565	345.542	77352.1
69921	869.814	343.247	347.83	77265.8
69961	884.572	342.93	345.586	77185.6
70001	855.057	343.371	347.628	77104.7
70041	856.986	341.094	347.275	77017.5
70081	854.99	338.358	347.588	76922.4
70121	884.54	337.471	347.389	76818
70161	883.466	337.501	347.375	76701.8
70201	881.526	341.852	347.423	76589.4
70241	882.299	342.77	343.971	76480.8
70281	882.842	342.437	342.388	76379.9
70321	854.584	342.174	346.842	76291.1
70361	853.018	341.995	345.543	76198.5
70401	854.009	336.831	342.206	76102.8
70441	857.364	336.961	342.265	76001.1
70481	874.923	342.098	341.901	75902.3
70521	882.061	342.259	342.126	75805.7
70561	880.354	342.034	346.327	75723.6
70601	878.956	339.289	346.488	75650.4
70641	879.631	336.601	343.665	75584
70681	856.384	336.106	346.557	75504.4
70721	850.701	336.303	346.35	75415.4
70761	851.787	340.462	346.353	75318
70801	880.733	341.583	346.122	75214.8
70841	879.719	341.447	346.764	75114.6
70881	879.697	338.319	346.556	75019.4
70921	869.945	336.238	346.005	74929.3
70961	873.534	335.477	341.189	74840.2
71001	849.19	335.643	341.014	74744.1
71041	851.137	340.846	341.268	74646.3
71081	857.638	340.983	340.665	74549.1
71121	878.461	340.521	341.298	74457.5
71161	878.867	338.588	340.749	74383.3
71201	877.005	335.301	342.925	74315.3
71241	878.184	334.864	343.861	74241.9
71281	849.056	339.864	345.711	74152.8
71321	849.451	340.134	343.451	74045.7
71361	848.692	339.928	345.373	73932.3
71401	877.885	339.728	344.716	73822.1
71441	877.454	339.755	345.082	73725.2
71481	875.326	334.648	345.085	73635.9
71521	874.347	334.382	344.981	73558
71561	876.396	339.265	344.874	73457.7
71601	874.669	339.62	344.69	73342.1
71641	875.948	339.308	343.562	73208.1
71681	849.099	339.262	340.006	73087.1
71721	846.976	338.598	340.02	72978.6
71761	847.308	338.814	339.8	72886.5
71801	874.851	336.67	339.793	72786.5
71841	875.089	335.805	339.573	72683.2
71881	874.425	333.322	340.221	72564.6
71921	873.94	333.483	342.868	72438.8
71961	846.13	338.836	344.337	72314.5
72001	845.272	338.438	342.588	72210.6
72041	874.106	338.72	344.18	72114.8
72081	873.602	335.704	343.871	72010.6
72121	874.18	333.246	344.003	71898.9
72161	873.462	332.719	343.97	71777.8
72201	869.754	332.966	343.863	71655.1
72241	845.168	332.628	343.527	71551.1
72281	843.745	334.967	343.657	71458.3
72321	844.926	337.955	343.517	71383.9
72361	873.732	338.015	343.457	71321.9
72401	870.47	337.815	342.818	71251.7
72441	873.092	336.838	343.444	71168.9
72481	872.149	336.913	338.727	71077.1
72521	845.149	332.093	338.182	70978
72561	842.899	337.065	338.544	70902
72601	870.219	335.608	338.487	70843.2
72641	863.007	332.439	342.546	70800.7
72681	851.937	332.309	340.067	70746.2
72721	872.251	337.194	342.842	70672.9
72761	870.136	337.081	342.927	70588.7
72801	869.482	336.704	342.841	70515.1
72841	870.844	336.326	342.787	70453
72881	869.594	331.512	342.542	70405.2
72921	841.379	331.38	342.545	70362.5
72961	842.15	331.224	342.748	70324.5
73001	869.802	335.209	342.401	70282.4
73041	868.399	336.491	342.598	70235.4
73081	869.602	336.204	337.998	70187.6
73121	860.992	335.616	340.242	70146.3
73161	840.984	330.846	338.132	70114.9
73201	840.176	330.867	337.224	70079.5
73241	841.372	330.553	337.338	70032.9
73281	869.374	330.581	337.012	69970.8
73321	868.639	330.39	337.113	69895.9
73361	868.823	335.43	336.863	69817.5
73401	864.829	335.378	337.126	69756.2
73441	840.84	333.339	336.772	69709.1
73481	838.848	331.017	336.936	69661.2
73521	840.256	329.928	336.815	69608.5
73561	867.347	330.031	336.804	69540
73601	869.008	331.959	340.617	69458.2
73641	866.804	334.999	340.785	69371.2
73681	858.63	335.123	338.516	69294.1
73721	866.191	334.43	341.234	69237
73761	852.984	334.101	341.034	69184.1
73801	838.407	329.532	341.102	69124.1
73841	837.773	329.546	340.957	69056.9
73881	845.418	334.213	341.148	68984
73921	866.157	334.633	341.076	68905.6
73961	866.694	334.33	340.843	68827.7
74001	865.613	334.206	340.653	68749.8
74041	854.477	334.001	340.984	68671.7
74081	837.703	334.077	340.277	68591.6
74121	835.707	328.896	340.515	68510.6
74161	840.168	328.723	340.499	68420.7
74201	863.593	334.012	337.159	68325.4
74241	862.694	333.904	335.663	68233.1
74281	864.344	333.304	335.532	68153.3
74321	849.999	333.068	335.746	68077.6
74361	837.724	330.822	335.43	67995.3
74401	834.731	328.347	335.251	67903.5
74441	835.444	332.28	335.261	67799.5
74481	863.453	333.315	335.271	67702.1
74521	862.034	333.017	335.212	67607.4
74561	863.674	332.113	339.833	67527.1
74601	861.679	327.732	338.286	67452.4
74641	862.694	327.608	340.033	67378.3
74681	834.01	332.554	337.76	67295.5
74721	835.307	332.906	339.52	67200.8
74761	862.565	332.681	339.505	67104.9
74801	863.284	332.677	339.593	67021.2
74841	861.568	331.45	339.649	66950.1
74881	860.464	327.624	339.483	66884.4
74921	833.495	326.88	339.14	66817.9
74961	832.517	327.348	338.067	66742.3
75001	853.571	331.929	339.215	66649.5
75041	860.507	331.976	334.017	66552.2
75081	859.953	331.756	337.342	66469.3
75121	860.082	329.009	336.643	66399.9
75161	832.245	327.044	334.288	66331.3
75201	834.041	326.279	334.064	66261.7
75241	831.937	326.264	334.303	66189.1
75281	840.615	331.823	333.899	66107.7
75321	861.277	331.351	334.058	66018.8
75361	859.555	331.363	334.341	65932.7
75401	860.05	328.557	338.267	65851.6
75441	854.456	326.382	337.268	65783
75481	848.378	325.773	338.39	65719.2
75521	848.01	325.785	336.542	65660.1
75561	831.792	326.586	338.307	65581.4
75601	829.123	330.507	338.484	65493.9
75641	831.45	330.466	338.112	65402
75681	830.761	327.945	338.116	65320.2
75721	859.298	329.791	338.047	65250.6
75761	858.26	325.245	338.079	65186.1
75801	855.268	325.563	337.785	65109.5
75841	844.011	325.029	336.99	65020
75881	827.808	325.365	332.944	64917.5
75921	830.679	329.858	332.732	64813.2
75961	857.335	330.154	332.921	64706.7
76001	856.692	329.666	333.037	64609.4
76041	855.74	327.776	332.609	64523.7
76081	851.483	325.12	332.854	64436.6
76121	829.354	324.509	335.205	64340.2
76161	828.304	329.558	336.822	64243.4
76201	856.685	329.531	335.747	64158.7
76241	854.507	327.943	337.477	64084.2
76281	828.379	325.337	336.906	64022.8
76321	858.911	324.355	337.05	63964.8
76361	854.878	324.284	337.152	63908.6
76401	854.883	328.314	337.129	63843.3
76441	853.831	329.169	336.171	63761.6
76481	854.978	329.014	336.857	63673.9
76521	843.303	326.11	336.741	63588.4
76561	826.968	328.804	336.834	63517.9
76601	825.087	327.816	336.847	63457.3
76641	827.283	323.696	336.672	63394.2
76681	825.828	323.34	336.577	63319.3
76721	850.982	323.649	337.107	63231.4
76761	853.871	328.727	335.157	63146.1
76801	852.014	328.306	336.261	63070.4
76841	852.652	327.96	331.558	63003.2
76881	840.032	323.546	331.319	62940.9
76921	827.028	327.457	331.566	62876.5
76961	824.051	326.15	331.288	62808.6
77001	826.301	323.11	331.314	62737.4
77041	824.035	327.931	330.935	62664.1
77081	851.345	324.041	334.603	62596.7
77121	849.88	322.424	333.993	62530.5
77161	849.304	322.505	335.238	62465
77201	849.24	327.527	332.504	62395.6
77241	832.229	327.355	335.825	62312
77281	825.242	327.007	334.453	62214.7
77321	833.425	327.233	335.563	62125.9
77361	851.136	326.834	335.52	62045.4
77401	850.078	321.804	335.411	61975.8
77441	823.827	322.031	335.026	61915.9
77481	838.711	326.632	335.31	61853.7
77521	849.421	326.673	335.378	61780.1
77561	851.218	326.487	335.197	61696.7
77601	847.588	324.008	335.072	61610.1
77641	848.181	325.893	333.6	61531.7
77681	849.323	324.166	330.229	61463.6
77721	822.865	321.71	329.789	61407.7
77761	821.019	321.119	330.299	61345
77801	822.258	326.125	329.615	61277.1
77841	821.369	325.845	330.345	61201.8
77881	836.308	325.894	329.847	61127.6
77921	848.871	325.852	330.047	61054.4
77961	847.65	324.955	330.035	60986.4
78001	847.292	325.138	331.785	60927.9
78041	834.01	325.365	333.893	60871.3
78081	847.277	320.764	334.162	60809.6
78121	820.082	320.573	334.413	60741.5
78161	834.657	322.101	334.269	60669.6
78201	818.999	325.644	331.652	60587.5
78241	820.443	324.751	334.378	60503.7
78281	846.789	324.864	334.193	60433
78321	845.452	319.873	334.329	60363.3
78361	845.631	320.301	334.017	60287.4
78401	821.331	319.898	334.058	60212.6
78441	819.371	324.723	334.177	60135.8
78481	818.859	324.807	333.765	60055.2
78521	820.927	324.534	333.667	59978.5
78561	847.288	323.384	333.518	59907.9
78601	845.234	319.311	331.178	59842.3
78641	844.28	319.586	328.517	59778
78681	836.525	324.144	328.952	59709.8
78721	818.387	324.221	328.552	59632.6
78761	817.651	324.275	328.907	59556.4
78801	823.218	323.766	328.485	59482.3
78841	844.911	323.868	328.727	59416.1
78881	844.202	322.75	329.541	59358.7
78921	844.734	318.985	331.096	59307.9
78961	842.381	318.717	331.719	59255.1
79001	817.712	318.718	333.114	59192.3
79041	816.63	323.437	332.786	59124.7
79081	843.991	320.312	333.013	59063.8
79121	844.045	323.392	332.967	59014.6
79161	841.376	323.231	333.008	58973.8
79201	842.107	323.308	332.945	58932.8
79241	831.943	322.689	327.723	58891
79281	817.013	322.984	327.982	58839.1
79321	815.162	320.346	327.773	58776.6
79361	816.65	318.442	328.102	58708
79401	842.998	318.714	327.611	58641.7
79441	841.978	322.471	327.649	58582.5
79481	841.504	322.615	332.072	58533.4
79521	829.952	322.479	332.341	58483.5
79561	841.502	322.292	330.916	58430.9
79601	841.263	322.563	332.204	58366.4
79641	815.956	322.261	332.1	58303.8
79681	814.545	321.268	332.344	58248.6
79721	841.179	321.842	332.037	58200.2
79761	841.829	317.054	331.859	58144.9
79801	839.606	317.394	332.083	58085
79841	840.828	317.136	331.889	58012.1
79881	813.654	317.963	331.751	57930.3
79921	815.037	322.039	327.015	57850.9
[truncated: 502 more rows]

## Sheet: Fig.2e
time (s)	current	time (s)	current
0	512	0	296.651
0.0003333	509	0.00049995	296.651
0.0006666	507	0.0009999	297.651
0.0009999	509	0.00149985	294.651
0.00133	507	0.001995	293.651
0.00167	506	0.002505	293.651
0.002	507	0.003	294.651
0.00233	506	0.003495	293.651
0.00267	506	0.004005	296.651
0.003	506	0.0045	295.651
0.00333	507	0.004995	296.651
0.00367	511	0.005505	296.651
0.004	506	0.006	296.651
0.00433	504	0.006495	296.651
0.00467	504	0.007005	293.651
0.005	503	0.0075	293.651
0.00533	503	0.007995	292.651
0.00567	503	0.008505	292.651
0.006	502	0.009	293.651
0.00633	503	0.009495	291.651
0.00667	503	0.010005	292.651
0.007	505	0.0105	293.651
0.00733	506	0.010995	292.651
0.00767	504	0.011505	294.651
0.008	505	0.012	294.651
0.00833	505	0.012495	293.651
0.00867	504	0.013005	294.651
0.009	505	0.0135	295.651
0.00933	505	0.013995	293.651
0.00967	504	0.014505	294.651
0.01	505	0.015	293.651
0.01033	505	0.015495	294.651
0.01067	507	0.016005	294.651
0.011	506	0.0165	294.651
0.01133	505	0.016995	296.651
0.01167	507	0.017505	294.651
0.012	506	0.018	294.651
0.01233	505	0.018495	295.651
0.01267	507	0.019005	296.651
0.013	507	0.0195	297.651
0.01333	508	0.019995	296.651
0.01367	506	0.020505	297.651
0.014	506	0.021	298.651
0.01433	510	0.021495	296.651
0.01467	510	0.022005	298.651
0.015	507	0.0225	299.651
0.01533	508	0.022995	298.651
0.01567	507	0.023505	300.651
0.016	508	0.024	298.651
0.01633	506	0.024495	297.651
0.01667	506	0.025005	297.651
0.017	507	0.0255	296.651
0.01733	507	0.025995	296.651
0.01766	506	0.02649	296.651
0.018	511	0.027	296.651
0.01833	511	0.027495	298.651
0.01866	508	0.02799	297.651
0.019	505	0.0285	296.651
0.01933	504	0.028995	296.651
0.01966	505	0.02949	296.651
0.02	504	0.03	295.651
0.02033	504	0.030495	296.651
0.02066	504	0.03099	296.651
0.021	504	0.0315	296.651
0.02133	504	0.031995	295.651
0.02166	504	0.03249	296.651
0.022	503	0.033	296.651
0.02233	503	0.033495	294.651
0.02266	503	0.03399	293.651
0.023	504	0.0345	292.651
0.02333	502	0.034995	291.651
0.02366	502	0.03549	293.651
0.024	503	0.036	292.651
0.02433	504	0.036495	291.651
0.02466	503	0.03699	292.651
0.025	505	0.0375	291.651
0.02533	503	0.037995	292.651
0.02566	505	0.03849	293.651
0.026	503	0.039	293.651
0.02633	503	0.039495	293.651
0.02666	505	0.03999	292.651
0.027	505	0.0405	292.651
0.02733	505	0.040995	293.651
0.02766	506	0.04149	292.651
0.028	505	0.042	293.651
0.02833	507	0.042495	293.651
0.02866	508	0.04299	293.651
0.029	506	0.0435	295.651
0.02933	507	0.043995	296.651
0.02966	506	0.04449	295.651
0.03	506	0.045	296.651
0.03033	507	0.045495	296.651
0.03066	507	0.04599	297.651
0.031	508	0.0465	296.651
0.03133	507	0.046995	296.651
0.03166	507	0.04749	298.651
0.032	508	0.048	295.651
0.03233	510	0.048495	296.651
0.03266	508	0.04899	296.651
0.033	508	0.0495	298.651
0.03333	507	0.049995	299.651
0.03366	510	0.05049	296.651
0.034	507	0.051	296.651
0.03433	507	0.051495	298.651
0.03466	508	0.05199	296.651
0.035	507	0.0525	296.651
0.03533	508	0.052995	296.651
0.03566	507	0.05349	296.651
0.036	509	0.054	297.651
0.03633	508	0.054495	297.651
0.03666	506	0.05499	295.651
0.037	506	0.0555	296.651
0.03733	506	0.055995	294.651
0.03766	505	0.05649	293.651
0.038	506	0.057	293.651
0.03833	505	0.057495	294.651
0.03866	505	0.05799	294.651
0.039	505	0.0585	293.651
0.03933	503	0.058995	293.651
0.03966	505	0.05949	294.651
0.04	505	0.06	295.651
0.04033	502	0.060495	294.651
0.04066	505	0.06099	293.651
0.041	503	0.0615	291.651
0.04133	502	0.061995	292.651
0.04166	503	0.06249	291.651
0.042	503	0.063	290.651
0.04233	502	0.063495	291.651
0.04266	502	0.06399	290.651
0.043	503	0.0645	290.651
0.04333	506	0.064995	290.651
0.04366	504	0.06549	293.651
0.044	502	0.066	292.651
0.04433	503	0.066495	291.651
0.04466	503	0.06699	290.651
0.045	502	0.0675	291.651
0.04533	504	0.067995	291.651
0.04566	504	0.06849	293.651
0.046	506	0.069	293.651
0.04633	505	0.069495	293.651
0.04666	505	0.06999	294.651
0.047	507	0.0705	295.651
0.04733	506	0.070995	295.651
0.04766	506	0.07149	295.651
0.048	506	0.072	295.651
0.04833	506	0.072495	296.651
0.04866	506	0.07299	295.651
0.049	506	0.0735	295.651
0.04933	506	0.073995	297.651
0.04966	508	0.07449	297.651
0.05	507	0.075	296.651
0.05033	508	0.075495	297.651
0.05066	508	0.07599	296.651
0.05099	507	0.076485	300.651
0.05133	507	0.076995	298.651
0.05166	506	0.07749	297.651
0.05199	506	0.077985	298.651
0.05233	506	0.078495	297.651
0.05266	507	0.07899	297.651
0.05299	507	0.079485	296.651
0.05333	506	0.079995	297.651
0.05366	506	0.08049	298.651
0.05399	509	0.080985	298.651
0.05433	507	0.081495	298.651
0.05466	506	0.08199	301.651
0.05499	506	0.082485	299.651
0.05533	506	0.082995	297.651
0.05566	507	0.08349	296.651
0.05599	505	0.083985	294.651
0.05633	505	0.084495	296.651
0.05666	505	0.08499	295.651
0.05699	505	0.085485	294.651
0.05733	504	0.085995	295.651
0.05766	507	0.08649	295.651
0.05799	504	0.086985	295.651
0.05833	505	0.087495	295.651
0.05866	503	0.08799	294.651
0.05899	503	0.088485	294.651
0.05933	504	0.088995	293.651
0.05966	503	0.08949	292.651
0.05999	503	0.089985	292.651
0.06033	504	0.090495	291.651
0.06066	503	0.09099	292.651
0.06099	503	0.091485	290.651
0.06133	507	0.091995	289.651
0.06166	507	0.09249	292.651
0.06199	505	0.092985	295.651
0.06233	503	0.093495	291.651
0.06266	503	0.09399	290.651
0.06299	504	0.094485	289.651
0.06333	504	0.094995	290.651
0.06366	506	0.09549	290.651
0.06399	505	0.095985	291.651
0.06433	505	0.096495	292.651
0.06466	506	0.09699	292.651
0.06499	506	0.097485	293.651
0.06533	506	0.097995	298.651
0.06566	505	0.09849	296.651
0.06599	505	0.098985	296.651
0.06633	506	0.099495	295.651
0.06666	505	0.09999	295.651
0.06699	505	0.100485	295.651
0.06733	506	0.100995	295.651
0.06766	505	0.10149	296.651
0.06799	507	0.101985	296.651
0.06833	507	0.102495	296.651
0.06866	507	0.10299	298.651
0.06899	508	0.103485	302.651
0.06933	507	0.103995	300.651
0.06966	506	0.10449	300.651
0.06999	507	0.104985	299.651
0.07033	506	0.105495	299.651
0.07066	508	0.10599	299.651
0.07099	506	0.106485	298.651
0.07133	505	0.106995	301.651
0.07166	508	0.10749	299.651
0.07199	508	0.107985	297.651
0.07233	514	0.108495	298.651
0.07266	513	0.10899	297.651
0.07299	509	0.109485	296.651
0.07333	509	0.109995	296.651
0.07366	506	0.11049	295.651
0.07399	505	0.110985	295.651
0.07433	505	0.111495	293.651
0.07466	505	0.11199	294.651
0.07499	504	0.112485	295.651
0.07533	504	0.112995	294.651
0.07566	506	0.11349	294.651
0.07599	509	0.113985	293.651
0.07633	505	0.114495	293.651
0.07666	503	0.11499	293.651
0.07699	503	0.115485	292.651
0.07733	502	0.115995	291.651
0.07766	502	0.11649	291.651
0.07799	503	0.116985	291.651
0.07833	502	0.117495	292.651
0.07866	503	0.11799	292.651
0.07899	502	0.118485	292.651
0.07933	506	0.118995	293.651
0.07966	505	0.11949	292.651
0.07999	504	0.119985	292.651
0.08033	505	0.120495	292.651
0.08066	505	0.12099	291.651
0.08099	506	0.121485	293.651
0.08133	506	0.121995	293.651
0.08166	506	0.12249	293.651
0.08199	506	0.122985	294.651
0.08233	507	0.123495	294.651
0.08266	506	0.12399	293.651
0.08299	511	0.124485	295.651
0.08333	510	0.124995	296.651
0.08366	508	0.12549	297.651
0.08399	508	0.125985	296.651
0.08432	508	0.12648	296.651
0.08466	507	0.12699	297.651
0.08499	509	0.127485	298.651
0.08532	508	0.12798	297.651
0.08566	509	0.12849	298.651
0.08599	508	0.128985	297.651
0.08632	507	0.12948	297.651
0.08666	510	0.12999	297.651
0.08699	508	0.130485	298.651
0.08732	507	0.13098	298.651
0.08766	508	0.13149	297.651
0.08799	508	0.131985	298.651
0.08832	509	0.13248	297.651
0.08866	508	0.13299	297.651
0.08899	507	0.133485	298.651
0.08932	508	0.13398	296.651
0.08966	507	0.13449	295.651
0.08999	506	0.134985	296.651
0.09032	511	0.13548	295.651
0.09066	509	0.13599	298.651
0.09099	507	0.136485	295.651
0.09132	506	0.13698	295.651
0.09166	505	0.13749	295.651
0.09199	505	0.137985	294.651
0.09232	505	0.13848	293.651
0.09266	504	0.13899	294.651
0.09299	504	0.139485	293.651
0.09332	504	0.13998	294.651
0.09366	505	0.14049	292.651
0.09399	504	0.140985	292.651
0.09432	504	0.14148	294.651
0.09466	504	0.14199	293.651
0.09499	503	0.142485	292.651
0.09532	503	0.14298	292.651
0.09566	503	0.14349	292.651
0.09599	502	0.143985	294.651
0.09632	504	0.14448	292.651
0.09666	503	0.14499	292.651
0.09699	504	0.145485	293.651
0.09732	506	0.14598	292.651
0.09766	505	0.14649	292.651
0.09799	506	0.146985	296.651
0.09832	505	0.14748	295.651
0.09866	505	0.14799	295.651
0.09899	506	0.148485	294.651
0.09932	505	0.14898	293.651
0.09966	505	0.14949	295.651
0.09999	506	0.149985	294.651
0.10032	506	0.15048	295.651
0.10066	507	0.15099	295.651
0.10099	509	0.151485	294.651
0.10132	507	0.15198	298.651
0.10166	507	0.15249	299.651
0.10199	506	0.152985	297.651
0.10232	507	0.15348	297.651
0.10266	507	0.15399	296.651
0.10299	508	0.154485	297.651
0.10332	510	0.15498	297.651
0.10366	509	0.15549	297.651
0.10399	508	0.155985	299.651
0.10432	508	0.15648	297.651
0.10466	509	0.15699	298.651
0.10499	507	0.157485	299.651
0.10532	508	0.15798	298.651
0.10566	507	0.15849	299.651
0.10599	509	0.158985	297.651
0.10632	507	0.15948	297.651
0.10666	506	0.15999	298.651
0.10699	507	0.160485	296.651
0.10732	506	0.16098	296.651
0.10766	505	0.16149	296.651
0.10799	506	0.161985	296.651
0.10832	507	0.16248	296.651
0.10866	507	0.16299	298.651
0.10899	505	0.163485	296.651
0.10932	505	0.16398	295.651
0.10966	505	0.16449	294.651
0.10999	503	0.164985	293.651
0.11032	504	0.16548	295.651
0.11066	503	0.16599	294.651
0.11099	503	0.166485	295.651
0.11132	503	0.16698	294.651
0.11166	504	0.16749	294.651
0.11199	505	0.167985	295.651
0.11232	506	0.16848	297.651
0.11266	505	0.16899	296.651
0.11299	505	0.169485	295.651
0.11332	504	0.16998	294.651
0.11366	502	0.17049	295.651
0.11399	503	0.170985	293.651
0.11432	503	0.17148	292.651
0.11466	502	0.17199	293.651
0.11499	504	0.172485	292.651
0.11532	504	0.17298	293.651
0.11566	506	0.17349	293.651
0.11599	506	0.173985	296.651
0.11632	505	0.17448	297.651
0.11666	506	0.17499	295.651
0.11699	505	0.175485	293.651
0.11732	505	0.17598	294.651
0.11765	506	0.176475	293.651
0.11799	505	0.176985	295.651
0.11832	507	0.17748	295.651
0.11865	506	0.177975	293.651
0.11899	508	0.178485	295.651
0.11932	513	0.17898	295.651
0.11965	510	0.179475	299.651
0.11999	508	0.179985	298.651
0.12032	508	0.18048	296.651
0.12065	508	0.180975	297.651
0.12099	507	0.181485	295.651
0.12132	507	0.18198	296.651
0.12165	506	0.182475	295.651
0.12199	507	0.182985	296.651
0.12232	507	0.18348	295.651
0.12265	509	0.183975	296.651
0.12299	508	0.184485	297.651
0.12332	507	0.18498	301.651
0.12365	507	0.185475	297.651
0.12399	506	0.185985	296.651
0.12432	506	0.18648	297.651
0.12465	506	0.186975	296.651
0.12499	506	0.187485	296.651
0.12532	506	0.18798	296.651
0.12565	505	0.188475	295.651
0.12599	506	0.188985	296.651
0.12632	508	0.18948	295.651
0.12665	505	0.189975	295.651
0.12699	505	0.190485	299.651
0.12732	505	0.19098	297.651
0.12765	504	0.191475	294.651
0.12799	504	0.191985	295.651
0.12832	503	0.19248	293.651
0.12865	504	0.192975	293.651
0.12899	504	0.193485	293.651
0.12932	503	0.19398	293.651
0.12965	502	0.194475	292.651
0.12999	506	0.194985	291.651
0.13032	504	0.19548	292.651
0.13065	506	0.195975	291.651
0.13099	504	0.196485	291.651
0.13132	503	0.19698	291.651
0.13165	504	0.197475	290.651
0.13199	503	0.197985	290.651
0.13232	503	0.19848	291.651
0.13265	504	0.198975	290.651
0.13299	503	0.199485	290.651
0.13332	505	0.19998	291.651
0.13365	506	0.200475	290.651
0.13399	505	0.200985	293.651
0.13432	507	0.20148	294.651
0.13465	505	0.201975	292.651
0.13499	507	0.202485	293.651
0.13532	506	0.20298	292.651
0.13565	505	0.203475	295.651
0.13599	507	0.203985	295.651
0.13632	507	0.20448	295.651
0.13665	506	0.204975	297.651
0.13699	508	0.205485	296.651
0.13732	508	0.20598	296.651
0.13765	507	0.206475	301.651
0.13799	508	0.206985	300.651
0.13832	507	0.20748	300.651
0.13865	509	0.207975	299.651
0.13899	507	0.208485	299.651
0.13932	507	0.20898	301.651
0.13965	508	0.209475	300.651
0.13999	506	0.209985	300.651
0.14032	507	0.21048	300.651
0.14065	508	0.210975	300.651
0.14099	507	0.211485	300.651
0.14132	509	0.21198	300.651
0.14165	506	0.212475	298.651
0.14199	506	0.212985	300.651
0.14232	507	0.21348	297.651
0.14265	505	0.213975	296.651
0.14299	506	0.214485	296.651
0.14332	505	0.21498	296.651
0.14365	504	0.215475	297.651
0.14399	504	0.215985	296.651
0.14432	505	0.21648	295.651
0.14465	504	0.216975	296.651
0.14499	504	0.217485	297.651
0.14532	502	0.21798	295.651
0.14565	502	0.218475	293.651
0.14599	501	0.218985	292.651
0.14632	501	0.21948	293.651
0.14665	502	0.219975	291.651
0.14699	500	0.220485	290.651
0.14732	500	0.22098	291.651
0.14765	502	0.221475	290.651
0.14799	505	0.221985	291.651
0.14832	504	0.22248	291.651
0.14865	503	0.222975	295.651
0.14899	503	0.223485	294.651
0.14932	504	0.22398	291.651
0.14965	503	0.224475	291.651
0.14999	503	0.224985	292.651
0.15032	504	0.22548	291.651
0.15065	504	0.225975	293.651
0.15098	506	0.22647	291.651
0.15132	505	0.22698	291.651
0.15165	507	0.227475	293.651
0.15198	507	0.22797	294.651
0.15232	506	0.22848	294.651
0.15265	505	0.228975	295.651
0.15298	507	0.22947	294.651
0.15332	506	0.22998	296.651
0.15365	508	0.230475	296.651
0.15398	507	0.23097	295.651
0.15432	507	0.23148	296.651
0.15465	508	0.231975	297.651
0.15498	507	0.23247	296.651
0.15532	510	0.23298	298.651
0.15565	508	0.233475	300.651
0.15598	507	0.23397	299.651
0.15632	508	0.23448	298.651
0.15665	508	0.234975	298.651
0.15698	507	0.23547	299.651
0.15732	508	0.23598	298.651
0.15765	507	0.236475	298.651
0.15798	508	0.23697	298.651
0.15832	507	0.23748	298.651
0.15865	508	0.237975	299.651
0.15898	509	0.23847	298.651
0.15932	507	0.23898	300.651
0.15965	506	0.239475	299.651
0.15998	506	0.23997	298.651
0.16032	506	0.24048	298.651
0.16065	506	0.240975	298.651
0.16098	505	0.24147	298.651
0.16132	504	0.24198	297.651
0.16165	505	0.242475	296.651
0.16198	503	0.24297	297.651
0.16232	504	0.24348	295.651
0.16265	505	0.243975	294.651
0.16298	504	0.24447	297.651
0.16332	505	0.24498	296.651
0.16365	504	0.245475	294.651
0.16398	503	0.24597	295.651
0.16432	504	0.24648	294.651
0.16465	503	0.246975	293.651
0.16498	503	0.24747	294.651
0.16532	504	0.24798	292.651
0.16565	502	0.248475	293.651
0.16598	505	0.24897	292.651
0.16632	504	0.24948	291.651
0.16665	504	0.249975	293.651
0.16698	504	0.25047	292.651
0.16732	504	0.25098	292.651
0.16765	503	0.251475	293.651
0.16798	504	0.25197	293.651
0.16832	504	0.25248	294.651
0.16865	506	0.252975	293.651
0.16898	505	0.25347	293.651
0.16932	505	0.25398	294.651
0.16965	508	0.254475	293.651
0.16998	509	0.25497	294.651
0.17032	507	0.25548	297.651
0.17065	506	0.255975	295.651
0.17098	506	0.25647	295.651
0.17132	507	0.25698	295.651
0.17165	505	0.257475	294.651
0.17198	506	0.25797	296.651
0.17232	507	0.25848	294.651
0.17265	507	0.258975	295.651
0.17298	507	0.25947	296.651
0.17332	511	0.25998	297.651
0.17365	509	0.260475	299.651
0.17398	509	0.26097	302.651
0.17432	507	0.26148	298.651
0.17465	506	0.261975	298.651
0.17498	507	0.26247	298.651
0.17532	507	0.26298	298.651
0.17565	507	0.263475	298.651
0.17598	507	0.26397	297.651
0.17632	506	0.26448	298.651
0.17665	507	0.264975	298.651
0.17698	508	0.26547	297.651
0.17732	506	0.26598	299.651
0.17765	506	0.266475	300.651
0.17798	505	0.26697	298.651
0.17832	507	0.26748	296.651
0.17865	505	0.267975	295.651
0.17898	505	0.26847	295.651
0.17932	507	0.26898	294.651
0.17965	505	0.269475	293.651
0.17998	506	0.26997	295.651
0.18032	506	0.27048	293.651
0.18065	505	0.270975	293.651
0.18098	506	0.27147	295.651
0.18132	504	0.27198	294.651
0.18165	503	0.272475	292.651
0.18198	504	0.27297	291.651
0.18232	503	0.27348	292.651
0.18265	503	0.273975	292.651
0.18298	504	0.27447	292.651
0.18332	503	0.27498	293.651
0.18365	504	0.275475	293.651
0.18398	504	0.27597	292.651
0.18431	505	0.276465	293.651
0.18465	504	0.276975	295.651
0.18498	503	0.27747	295.651
0.18531	503	0.277965	293.651
0.18565	504	0.278475	293.651
0.18598	503	0.27897	294.651
0.18631	505	0.279465	294.651
0.18665	504	0.279975	293.651
0.18698	504	0.28047	294.651
0.18731	505	0.280965	293.651
0.18765	506	0.281475	293.651
0.18798	506	0.28197	293.651
0.18831	505	0.282465	295.651
0.18865	504	0.282975	296.651
0.18898	506	0.28347	295.651
0.18931	506	0.283965	296.651
0.18965	506	0.284475	296.651
0.18998	508	0.28497	295.651
0.19031	507	0.285465	296.651
0.19065	509	0.285975	297.651
0.19098	509	0.28647	296.651
0.19131	512	0.286965	298.651
0.19165	514	0.287475	296.651
0.19198	511	0.28797	302.651
0.19231	509	0.288465	301.651
0.19265	508	0.288975	299.651
0.19298	507	0.28947	299.651
0.19331	509	0.289965	298.651
0.19365	507	0.290475	297.651
0.19398	506	0.29097	297.651
0.19431	506	0.291465	295.651
0.19465	505	0.291975	296.651
0.19498	508	0.29247	296.651
0.19531	512	0.292965	296.651
0.19565	514	0.293475	296.651
0.19598	514	0.29397	295.651
0.19631	515	0.294465	295.651
0.19665	514	0.294975	295.651
0.19698	513	0.29547	294.651
0.19731	508	0.295965	292.651
0.19765	505	0.296475	294.651
0.19798	505	0.29697	292.651
0.19831	504	0.297465	293.651
0.19865	506	0.297975	292.651
0.19898	504	0.29847	293.651
0.19931	504	0.298965	295.651
0.19965	504	0.299475	293.651
0.19998	504	0.29997	292.651
0.20031	504	0.300465	292.651
0.20065	503	0.300975	292.651
0.20098	503	0.30147	293.651
0.20131	504	0.301965	293.651
0.20165	503	0.302475	291.651
0.20198	503	0.30297	292.651
0.20231	505	0.303465	291.651
0.20265	505	0.303975	294.651
0.20298	505	0.30447	294.651
0.20331	505	0.304965	292.651
0.20365	505	0.305475	293.651
0.20398	505	0.30597	292.651
0.20431	506	0.306465	292.651
0.20465	505	0.306975	295.651
0.20498	505	0.30747	294.651
0.20531	505	0.307965	294.651
0.20565	507	0.308475	295.651
0.20598	507	0.30897	296.651
0.20631	505	0.309465	299.651
0.20665	506	0.309975	298.651
0.20698	506	0.31047	297.651
0.20731	506	0.310965	298.651
0.20765	507	0.311475	296.651
0.20798	507	0.31197	298.651
0.20831	508	0.312465	297.651
0.20865	507	0.312975	297.651
0.20898	508	0.31347	299.651
0.20931	510	0.313965	299.651
0.20965	509	0.314475	298.651
0.20998	508	0.31497	302.651
0.21031	508	0.315465	300.651
0.21065	508	0.315975	299.651
0.21098	510	0.31647	298.651
0.21131	507	0.316965	298.651
0.21165	507	0.317475	299.651
0.21198	508	0.31797	297.651
0.21231	506	0.318465	297.651
0.21265	505	0.318975	297.651
0.21298	508	0.31947	295.651
0.21331	506	0.319965	297.651
0.21365	506	0.320475	301.651
0.21398	505	0.32097	298.651
0.21431	504	0.321465	297.651
0.21465	505	0.321975	295.651
0.21498	505	0.32247	294.651
0.21531	503	0.322965	296.651
0.21565	503	0.323475	294.651
0.21598	503	0.32397	296.651
0.21631	504	0.324465	294.651
0.21665	505	0.324975	294.651
0.21698	503	0.32547	295.651
0.21731	504	0.325965	298.651
0.21764	503	0.32646	294.651
0.21798	504	0.32697	295.651
0.21831	505	0.327465	292.651
0.21864	504	0.32796	294.651
0.21898	505	0.32847	294.651
0.21931	504	0.328965	293.651
0.21964	504	0.32946	293.651
0.21998	504	0.32997	292.651
0.22031	505	0.330465	293.651
0.22064	505	0.33096	294.651
0.22098	504	0.33147	296.651
0.22131	504	0.331965	296.651
0.22164	506	0.33246	293.651
0.22198	505	0.33297	292.651
0.22231	504	0.333465	293.651
0.22264	505	0.33396	293.651
0.22298	505	0.33447	293.651
0.22331	506	0.334965	294.651
0.22364	507	0.33546	294.651
0.22398	508	0.33597	295.651
0.22431	507	0.336465	297.651
0.22464	507	0.33696	297.651
0.22498	506	0.33747	295.651
0.22531	507	0.337965	294.651
0.22564	507	0.33846	294.651
0.22598	510	0.33897	294.651
0.22631	509	0.339465	293.651
0.22664	509	0.33996	295.651
0.22698	509	0.34047	294.651
0.22731	509	0.340965	294.651
0.22764	513	0.34146	296.651
0.22798	510	0.34197	299.651
0.22831	509	0.342465	300.651
0.22864	510	0.34296	296.651
0.22898	508	0.34347	296.651
0.22931	507	0.343965	296.651
0.22964	508	0.34446	296.651
0.22998	507	0.34497	296.651
0.23031	506	0.345465	295.651
0.23064	506	0.34596	296.651
0.23098	506	0.34647	297.651
0.23131	511	0.346965	295.651
0.23164	507	0.34746	298.651
0.23198	505	0.34797	299.651
0.23231	505	0.348465	295.651
0.23264	505	0.34896	295.651
0.23298	505	0.34947	296.651
0.23331	505	0.349965	296.651
0.23364	504	0.35046	297.651
0.23398	505	0.35097	296.651
0.23431	504	0.351465	296.651
0.23464	505	0.35196	296.651
0.23498	510	0.35247	295.651
0.23531	509	0.352965	298.651
0.23564	506	0.35346	295.651
0.23598	504	0.35397	293.651
0.23631	504	0.354465	293.651
0.23664	505	0.35496	292.651
0.23698	503	0.35547	292.651
0.23731	503	0.355965	293.651
0.23764	503	0.35646	292.651
0.23798	504	0.35697	293.651
0.23831	506	0.357465	293.651
0.23864	505	0.35796	293.651
0.23898	505	0.35847	298.651
0.23931	505	0.358965	295.651
0.23964	505	0.35946	294.651
0.23998	505	0.35997	295.651
0.24031	505	0.360465	293.651
0.24064	505	0.36096	295.651
0.24098	507	0.36147	294.651
0.24131	506	0.361965	294.651
0.24164	506	0.36246	295.651
0.24198	509	0.36297	294.651
0.24231	507	0.363465	296.651
0.24264	507	0.36396	299.651
0.24298	508	0.36447	297.651
0.24331	507	0.364965	297.651
0.24364	508	0.36546	296.651
0.24398	508	0.36597	295.651
0.24431	507	0.366465	296.651
0.24464	508	0.36696	296.651
0.24498	506	0.36747	296.651
0.24531	507	0.367965	297.651
0.24564	511	0.36846	296.651
0.24598	509	0.36897	297.651
0.24631	509	0.369465	298.651
0.24664	507	0.36996	296.651
0.24698	505	0.37047	297.651
0.24731	506	0.370965	296.651
0.24764	506	0.37146	295.651
0.24798	506	0.37197	296.651
0.24831	506	0.372465	296.651
0.24864	506	0.37296	297.651
0.24898	507	0.37347	296.651
0.24931	510	0.373965	296.651
0.24964	506	0.37446	298.651
0.24998	505	0.37497	298.651
0.25031	504	0.375465	296.651
0.25064	505	0.37596	295.651
0.25097	503	0.376455	294.651
0.25131	502	0.376965	294.651
0.25164	503	0.37746	293.651
0.25197	502	0.377955	293.651
0.25231	501	0.378465	294.651
0.25264	502	0.37896	293.651
0.25297	501	0.379455	293.651
0.25331	501	0.379965	296.651
0.25364	500	0.38046	296.651
0.25397	500	0.380955	295.651
0.25431	501	0.381465	292.651
0.25464	502	0.38196	292.651
0.25497	501	0.382455	292.651
0.25531	503	0.382965	291.651
0.25564	502	0.38346	292.651
0.25597	504	0.383955	292.651
0.25631	504	0.384465	290.651
0.25664	504	0.38496	293.651
0.25697	505	0.385455	295.651
0.25731	505	0.385965	294.651
0.25764	506	0.38646	295.651
0.25797	506	0.386955	295.651
0.25831	505	0.387465	296.651
0.25864	507	0.38796	296.651
0.25897	507	0.388455	295.651
0.25931	507	0.388965	295.651
0.25964	507	0.38946	295.651
0.25997	509	0.389955	294.651
0.26031	508	0.390465	295.651
0.26064	508	0.39096	300.651
0.26097	507	0.391455	299.651
0.26131	508	0.391965	297.651
0.26164	508	0.39246	296.651
0.26197	507	0.392955	298.651
0.26231	508	0.393465	297.651
0.26264	507	0.39396	297.651
0.26297	508	0.394455	299.651
0.26331	508	0.394965	299.651
0.26364	511	0.39546	300.651
0.26397	509	0.395955	299.651
0.26431	508	0.396465	303.651
0.26464	507	0.39696	301.651
0.26497	508	0.397455	298.651
0.26531	506	0.397965	297.651
0.26564	507	0.39846	297.651
0.26597	506	0.398955	297.651
0.26631	506	0.399465	297.651
0.26664	506	0.39996	296.651
0.26697	506	0.400455	294.651
0.26731	507	0.400965	295.651
0.26764	506	0.40146	295.651
0.26797	506	0.401955	298.651
0.26831	506	0.402465	296.651
0.26864	505	0.40296	295.651
0.26897	504	0.403455	296.651
0.26931	506	0.403965	294.651
0.26964	504	0.40446	294.651
0.26997	503	0.404955	293.651
0.27031	504	0.405465	291.651
0.27064	503	0.40596	292.651
0.27097	506	0.406455	290.651
0.27131	504	0.406965	292.651
0.27164	503	0.40746	292.651
0.27197	504	0.407955	290.651
0.27231	504	0.408465	289.651
0.27264	504	0.40896	290.651
0.27297	505	0.409455	289.651
0.27331	504	0.409965	291.651
0.27364	505	0.41046	290.651
0.27397	505	0.410955	291.651
0.27431	505	0.411465	292.651
0.27464	507	0.41196	292.651
0.27497	506	0.412455	295.651
0.27531	506	0.412965	296.651
0.27564	506	0.41346	294.651
0.27597	506	0.413955	295.651
0.27631	506	0.414465	294.651
0.27664	506	0.41496	293.651
0.27697	505	0.415455	295.651
0.27731	506	0.415965	294.651
0.27764	506	0.41646	296.651
0.27797	507	0.416955	296.651
0.27831	507	0.417465	297.651
0.27864	506	0.41796	301.651
0.27897	507	0.418455	298.651
0.27931	506	0.418965	297.651
0.27964	506	0.41946	297.651
0.27997	506	0.419955	297.651
0.28031	506	0.420465	296.651
0.28064	507	0.42096	298.651
0.28097	506	0.421455	296.651
0.28131	506	0.421965	297.651
0.28164	509	0.42246	297.651
0.28197	507	0.422955	296.651
0.28231	505	0.423465	300.651
0.28264	506	0.42396	301.651
0.28297	505	0.424455	297.651
0.28331	507	0.424965	296.651
0.28364	505	0.42546	295.651
0.28397	504	0.425955	296.651
0.2843	505	0.42645	295.651
0.28464	504	0.42696	295.651
0.28497	504	0.427455	295.651
0.2853	506	0.42795	295.651
0.28564	505	0.42846	295.651
0.28597	505	0.428955	299.651
0.2863	504	0.42945	301.651
0.28664	503	0.42996	297.651
0.28697	505	0.430455	295.651
0.2873	503	0.43095	294.651
0.28764	502	0.43146	295.651
0.28797	503	0.431955	294.651
0.2883	501	0.43245	294.651
0.28864	504	0.43296	294.651
0.28897	505	0.433455	292.651
0.2893	504	0.43395	294.651
0.28964	504	0.43446	298.651
0.28997	503	0.434955	293.651
0.2903	503	0.43545	293.651
0.29064	504	0.43596	290.651
0.29097	504	0.436455	291.651
0.2913	505	0.43695	290.651
0.29164	504	0.43746	290.651
0.29197	503	0.437955	292.651
0.2923	504	0.43845	291.651
0.29264	505	0.43896	290.651
0.29297	505	0.439455	293.651
0.2933	506	0.43995	294.651
0.29364	505	0.44046	294.651
0.29397	506	0.440955	292.651
0.2943	506	0.44145	291.651
0.29464	505	0.44196	293.651
0.29497	506	0.442455	292.651
0.2953	506	0.44295	292.651
0.29564	507	0.44346	294.651
0.29597	508	0.443955	294.651
0.2963	508	0.44445	295.651
0.29664	509	0.44496	297.651
0.29697	508	0.445455	296.651
0.2973	507	0.44595	297.651
0.29764	508	0.44646	296.651
0.29797	508	0.446955	296.651
0.2983	509	0.44745	297.651
0.29864	508	0.44796	297.651
0.29897	508	0.448455	297.651
0.2993	509	0.44895	297.651
0.29964	508	0.44946	297.651
0.29997	509	0.449955	297.651
0.3003	508	0.45045	298.651
0.30064	507	0.45096	298.651
0.30097	508	0.451455	297.651
0.3013	506	0.45195	296.651
0.30164	506	0.45246	297.651
0.30197	506	0.452955	296.651
0.3023	505	0.45345	296.651
0.30264	505	0.45396	296.651
0.30297	505	0.454455	296.651
0.3033	506	0.45495	296.651
0.30364	505	0.45546	295.651
0.30397	504	0.455955	295.651
0.3043	503	0.45645	295.651
0.30464	504	0.45696	294.651
0.30497	503	0.457455	292.651
0.3053	502	0.45795	294.651
0.30564	503	0.45846	291.651
0.30597	502	0.458955	292.651
0.3063	503	0.45945	291.651
0.30664	502	0.45996	291.651
0.30697	505	0.460455	290.651
0.3073	504	0.46095	290.651
0.30764	503	0.46146	291.651
0.30797	502	0.461955	291.651
0.3083	502	0.46245	290.651
0.30864	502	0.46296	290.651
0.30897	503	0.463455	290.651
0.3093	503	0.46395	290.651
0.30964	502	0.46446	291.651
0.30997	504	0.464955	292.651
0.3103	503	0.46545	292.651
0.31064	506	0.46596	293.651
0.31097	503	0.466455	294.651
0.3113	503	0.46695	296.651
0.31164	504	0.46746	296.651
0.31197	504	0.467955	295.651
0.3123	504	0.46845	296.651
0.31264	505	0.46896	297.651
0.31297	505	0.469455	296.651
0.3133	507	0.46995	297.651
0.31364	506	0.47046	297.651
0.31397	506	0.470955	298.651
0.3143	508	0.47145	298.651
0.31464	507	0.47196	299.651
0.31497	506	0.472455	299.651
0.3153	507	0.47295	297.651
0.31564	507	0.47346	296.651
0.31597	508	0.473955	296.651
0.3163	507	0.47445	296.651
0.31664	507	0.47496	296.651
0.31697	507	0.475455	296.651
0.3173	507	0.47595	295.651
0.31763	507	0.476445	295.651
0.31797	509	0.476955	295.651
0.3183	508	0.47745	296.651
0.31863	509	0.477945	295.651
0.31897	508	0.478455	294.651
0.3193	508	0.47895	296.651
0.31963	507	0.479445	294.651
0.31997	506	0.479955	293.651
0.3203	505	0.48045	293.651
0.32063	505	0.480945	293.651
0.32097	504	0.481455	296.651
0.3213	505	0.48195	294.651
0.32163	504	0.482445	293.651
0.32197	504	0.482955	295.651
0.3223	504	0.48345	294.651
0.32263	503	0.483945	293.651
0.32297	504	0.484455	293.651
0.3233	504	0.48495	293.651
0.32363	504	0.485445	294.651
0.32397	505	0.485955	293.651
0.3243	504	0.48645	293.651
0.32463	504	0.486945	293.651
0.32497	506	0.487455	292.651
0.3253	505	0.48795	292.651
0.32563	505	0.488445	294.651
0.32597	505	0.488955	292.651
0.3263	504	0.48945	292.651
0.32663	505	0.489945	292.651
0.32697	504	0.490455	291.651
0.3273	505	0.49095	291.651
0.32763	505	0.491445	291.651
0.32797	506	0.491955	292.651
0.3283	507	0.49245	292.651
0.32863	509	0.492945	292.651
0.32897	507	0.493455	294.651
0.3293	507	0.49395	295.651
0.32963	507	0.494445	294.651
0.32997	505	0.494955	294.651
0.3303	506	0.49545	294.651
0.33063	506	0.495945	295.651
0.33097	508	0.496455	294.651
0.3313	507	0.49695	294.651
0.33163	506	0.497445	296.651
0.33197	507	0.497955	296.651
0.3323	509	0.49845	295.651
0.33263	508	0.498945	296.651
0.33297	508	0.499455	296.651
0.3333	508	0.49995	298.651
0.33363	509	0.500445	297.651
0.33397	507	0.500955	296.651
0.3343	506	0.50145	298.651
0.33463	507	0.501945	296.651
0.33497	506	0.502455	297.651
0.3353	506	0.50295	296.651
0.33563	507	0.503445	296.651
0.33597	509	0.503955	296.651
0.3363	509	0.50445	296.651
0.33663	508	0.504945	296.651
0.33697	507	0.505455	295.651
0.3373	507	0.50595	294.651
0.33763	506	0.506445	293.651
0.33797	506	0.506955	294.651
0.3383	505	0.50745	293.651
0.33863	504	0.507945	294.651
0.33897	504	0.508455	292.651
0.3393	503	0.50895	292.651
0.33963	504	0.509445	294.651
0.33997	503	0.509955	296.651
0.3403	502	0.51045	293.651
0.34063	502	0.510945	293.651
0.34097	502	0.511455	292.651
0.3413	501	0.51195	294.651
0.34163	502	0.512445	294.651
0.34197	501	0.512955	294.651
0.3423	502	0.51345	295.651
0.34263	502	0.513945	295.651
0.34297	503	0.514455	295.651
0.3433	504	0.51495	295.651
0.34363	502	0.515445	296.651
0.34397	502	0.515955	295.651
0.3443	502	0.51645	293.651
0.34463	503	0.516945	294.651
0.34497	503	0.517455	292.651
0.3453	505	0.51795	292.651
0.34563	506	0.518445	293.651
0.34597	506	0.518955	293.651
0.3463	505	0.51945	293.651
0.34663	506	0.519945	294.651
0.34697	511	0.520455	294.651
0.3473	514	0.52095	294.651
0.34763	516	0.521445	294.651
0.34797	517	0.521955	292.651
0.3483	517	0.52245	293.651
0.34863	517	0.522945	294.651
0.34897	517	0.523455	292.651
0.3493	517	0.52395	293.651
0.34963	518	0.524445	293.651
0.34997	515	0.524955	293.651
0.3503	512	0.52545	295.651
0.35063	511	0.525945	296.651
0.35096	509	0.52644	299.651
0.3513	510	0.52695	296.651
0.35163	509	0.527445	295.651
0.35196	508	0.52794	295.651
0.3523	508	0.52845	294.651
0.35263	508	0.528945	295.651
0.35296	508	0.52944	295.651
0.3533	508	0.52995	294.651
0.35363	506	0.530445	295.651
0.35396	508	0.53094	295.651
0.3543	506	0.53145	294.651
0.35463	505	0.531945	297.651
0.35496	507	0.53244	294.651
0.3553	506	0.53295	294.651
0.35563	506	0.533445	294.651
0.35596	505	0.53394	293.651
0.3563	505	0.53445	294.651
0.35663	506	0.534945	293.651
0.35696	504	0.53544	291.651
0.3573	504	0.53595	293.651
0.35763	507	0.536445	293.651
0.35796	504	0.53694	293.651
0.3583	505	0.53745	294.651
0.35863	504	0.537945	293.651
0.35896	503	0.53844	294.651
0.3593	503	0.53895	293.651
0.35963	503	0.539445	292.651
0.35996	503	0.53994	293.651
0.3603	504	0.54045	292.651
0.36063	504	0.540945	292.651
0.36096	504	0.54144	291.651
0.3613	504	0.54195	291.651
0.36163	504	0.542445	292.651
0.36196	505	0.54294	292.651
0.3623	505	0.54345	291.651
0.36263	505	0.543945	291.651
0.36296	506	0.54444	290.651
0.3633	505	0.54495	290.651
0.36363	506	0.545445	291.651
0.36396	506	0.54594	291.651
0.3643	506	0.54645	292.651
0.36463	508	0.546945	291.651
0.36496	510	0.54744	291.651
0.3653	508	0.54795	295.651
0.36563	508	0.548445	294.651
0.36596	508	0.54894	294.651
0.3663	509	0.54945	293.651
0.36663	508	0.549945	294.651
0.36696	507	0.55044	295.651
0.3673	509	0.55095	296.651
0.36763	508	0.551445	295.651
0.36796	508	0.55194	295.651
0.3683	508	0.55245	295.651
0.36863	508	0.552945	297.651
0.36896	509	0.55344	300.651
0.3693	507	0.55395	298.651
0.36963	506	0.554445	298.651
0.36996	507	0.55494	297.651
0.3703	506	0.55545	296.651
0.37063	506	0.555945	297.651
0.37096	506	0.55644	296.651
0.3713	505	0.55695	298.651
0.37163	506	0.557445	296.651
0.37196	506	0.55794	296.651
0.3723	505	0.55845	296.651
0.37263	506	0.558945	298.651
0.37296	504	0.55944	296.651
0.3733	505	0.55995	296.651
0.37363	504	0.560445	296.651
0.37396	503	0.56094	296.651
0.3743	505	0.56145	294.651
0.37463	503	0.561945	293.651
0.37496	502	0.56244	293.651
0.3753	503	0.56295	291.651
0.37563	505	0.563445	292.651
0.37596	504	0.56394	291.651
0.3763	503	0.56445	292.651
0.37663	503	0.564945	292.651
0.37696	503	0.56544	291.651
0.3773	503	0.56595	289.651
0.37763	502	0.566445	289.651
0.37796	503	0.56694	288.651
0.3783	503	0.56745	290.651
0.37863	505	0.567945	290.651
0.37896	503	0.56844	289.651
0.3793	505	0.56895	291.651
0.37963	504	0.569445	291.651
0.37996	504	0.56994	291.651
0.3803	504	0.57045	292.651
0.38063	505	0.570945	291.651
0.38096	505	0.57144	293.651
0.3813	506	0.57195	291.651
0.38163	505	0.572445	292.651
0.38196	506	0.57294	293.651
0.3823	506	0.57345	293.651
0.38263	505	0.573945	293.651
0.38296	507	0.57444	295.651
0.3833	506	0.57495	296.651
0.38363	506	0.575445	297.651
0.38396	508	0.57594	296.651
0.38429	507	0.576435	296.651
0.38463	507	0.576945	297.651
0.38496	507	0.57744	297.651
0.38529	507	0.577935	296.651
0.38563	508	0.578445	296.651
0.38596	507	0.57894	295.651
0.38629	507	0.579435	295.651
0.38663	508	0.579945	294.651
0.38696	508	0.58044	295.651
0.38729	507	0.580935	294.651
0.38763	508	0.581445	292.651
0.38796	506	0.58194	293.651
0.38829	508	0.582435	293.651
0.38863	507	0.582945	292.651
0.38896	507	0.58344	295.651
0.38929	507	0.583935	293.651
0.38963	506	0.584445	293.651
0.38996	505	0.58494	294.651
0.39029	507	0.585435	293.651
0.39063	505	0.585945	295.651
0.39096	506	0.58644	295.651
0.39129	505	0.586935	293.651
0.39163	504	0.587445	294.651
0.39196	505	0.58794	294.651
0.39229	504	0.588435	293.651
0.39263	503	0.588945	294.651
0.39296	503	0.58944	294.651
0.39329	503	0.589935	294.651
0.39363	504	0.590445	293.651
0.39396	503	0.59094	293.651
0.39429	502	0.591435	295.651
0.39463	504	0.591945	293.651
0.39496	503	0.59244	293.651
0.39529	503	0.592935	293.651
0.39563	503	0.593445	292.651
0.39596	502	0.59394	293.651
0.39629	504	0.594435	293.651
0.39663	504	0.594945	292.651
0.39696	503	0.59544	294.651
0.39729	506	0.595935	293.651
0.39763	504	0.596445	293.651
0.39796	505	0.59694	293.651
0.39829	505	0.597435	293.651
0.39863	505	0.597945	293.651
0.39896	506	0.59844	293.651
0.39929	505	0.598935	293.651
0.39963	506	0.599445	294.651
0.39996	506	0.59994	294.651
0.40029	505	0.600435	293.651
0.40063	506	0.600945	294.651
0.40096	509	0.60144	294.651
0.40129	507	0.601935	297.651
0.40163	507	0.602445	297.651
0.40196	506	0.60294	296.651
0.40229	505	0.603435	296.651
0.40263	506	0.603945	296.651
0.40296	505	0.60444	296.651
0.40329	507	0.604935	296.651
0.40363	506	0.605445	296.651
0.40396	506	0.60594	297.651
0.40429	506	0.606435	296.651
0.40463	508	0.606945	297.651
0.40496	505	0.60744	299.651
0.40529	506	0.607935	297.651
0.40563	505	0.608445	297.651
0.40596	506	0.60894	297.651
0.40629	506	0.609435	296.651
0.40663	505	0.609945	297.651
0.40696	505	0.61044	296.651
0.40729	505	0.610935	296.651
0.40763	504	0.611445	296.651
0.40796	505	0.61194	295.651
0.40829	506	0.612435	295.651
0.40863	506	0.612945	296.651
0.40896	504	0.61344	295.651
0.40929	504	0.613935	294.651
0.40963	504	0.614445	293.651
0.40996	502	0.61494	292.651
0.41029	502	0.615435	293.651
0.41063	502	0.615945	292.651
0.41096	502	0.61644	294.651
0.41129	503	0.616935	292.651
0.41163	502	0.617445	292.651
0.41196	507	0.61794	293.651
0.41229	504	0.618435	294.651
0.41263	502	0.618945	291.651
0.41296	502	0.61944	293.651
0.41329	502	0.619935	291.651
0.41363	503	0.620445	293.651
0.41396	503	0.62094	290.651
0.41429	503	0.621435	290.651
0.41463	503	0.621945	291.651
0.41496	505	0.62244	290.651
0.41529	505	0.622935	288.651
0.41563	510	0.623445	289.651
0.41596	507	0.62394	292.651
0.41629	506	0.624435	292.651
0.41663	507	0.624945	290.651
0.41696	506	0.62544	290.651
0.41729	506	0.625935	292.651
0.41762	506	0.62643	291.651
0.41796	506	0.62694	291.651
0.41829	507	0.627435	293.651
0.41862	507	0.62793	293.651
0.41896	509	0.62844	294.651
0.41929	512	0.628935	294.651
0.41962	509	0.62943	296.651
0.41996	508	0.62994	297.651
0.42029	508	0.630435	296.651
0.42062	507	0.63093	296.651
0.42096	508	0.63144	297.651
0.42129	508	0.631935	297.651
0.42162	507	0.63243	298.651
0.42196	507	0.63294	297.651
0.42229	506	0.633435	297.651
0.42262	509	0.63393	298.651
0.42296	509	0.63444	298.651
0.42329	507	0.634935	303.651
0.42362	508	0.63543	299.651
0.42396	507	0.63594	297.651
0.42429	505	0.636435	297.651
0.42462	506	0.63693	296.651
0.42496	506	0.63744	295.651
0.42529	505	0.637935	295.651
0.42562	505	0.63843	296.651
0.42596	504	0.63894	296.651
0.42629	507	0.639435	295.651
0.42662	504	0.63993	295.651
0.42696	503	0.64044	298.651
0.42729	503	0.640935	295.651
0.42762	503	0.64143	294.651
0.42796	502	0.64194	294.651
0.42829	502	0.642435	293.651
0.42862	502	0.64293	295.651
0.42896	502	0.64344	293.651
0.42929	503	0.643935	291.651
0.42962	502	0.64443	294.651
0.42996	506	0.64494	293.651
0.43029	504	0.645435	294.651
0.43062	504	0.64593	294.651
0.43096	503	0.64644	292.651
0.43129	503	0.646935	294.651
0.43162	503	0.64743	292.651
0.43196	504	0.64794	291.651
0.43229	503	0.648435	291.651
0.43262	504	0.64893	291.651
0.43296	504	0.64944	291.651
0.43329	505	0.649935	292.651
0.43362	505	0.65043	290.651
0.43396	505	0.65094	294.651
0.43429	505	0.651435	293.651
0.43462	505	0.65193	293.651
0.43496	505	0.65244	293.651
0.43529	506	0.652935	292.651
0.43562	505	0.65343	293.651
0.43596	507	0.65394	292.651
0.43629	505	0.654435	291.651
0.43662	505	0.65493	292.651
0.43696	508	0.65544	292.651
0.43729	512	0.655935	291.651
0.43762	508	0.65643	296.651
0.43796	507	0.65694	296.651
0.43829	507	0.657435	296.651
0.43862	507	0.65793	295.651
0.43896	507	0.65844	295.651
0.43929	506	0.658935	296.651
0.43962	506	0.65943	296.651
0.43996	507	0.65994	295.651
0.44029	506	0.660435	296.651
0.44062	507	0.66093	295.651
0.44096	510	0.66144	296.651
0.44129	507	0.661935	300.651
0.44162	506	0.66243	296.651
0.44196	505	0.66294	296.651
0.44229	506	0.663435	295.651
0.44262	505	0.66393	295.651
0.44296	505	0.66444	296.651
0.44329	505	0.664935	294.651
0.44362	505	0.66543	294.651
0.44396	505	0.66594	294.651
0.44429	505	0.666435	294.651
0.44462	503	0.66693	295.651
0.44496	504	0.66744	299.651
0.44529	503	0.667935	296.651
0.44562	503	0.66843	295.651
0.44596	503	0.66894	295.651
0.44629	502	0.669435	295.651
0.44662	503	0.66993	293.651
0.44696	502	0.67044	292.651
0.44729	502	0.670935	292.651
0.44762	503	0.67143	290.651
0.44796	504	0.67194	289.651
0.44829	505	0.672435	291.651
0.44862	503	0.67293	296.651
0.44896	504	0.67344	293.651
0.44929	503	0.673935	291.651
0.44962	503	0.67443	292.651
0.44996	502	0.67494	292.651
0.45029	503	0.675435	292.651
0.45062	503	0.67593	292.651
0.45095	504	0.676425	293.651
0.45129	504	0.676935	292.651
0.45162	506	0.67743	294.651
0.45195	506	0.677925	295.651
0.45229	505	0.678435	298.651
0.45262	505	0.67893	295.651
0.45295	505	0.679425	294.651
0.45329	505	0.679935	295.651
0.45362	506	0.68043	294.651
0.45395	506	0.680925	295.651
0.45429	505	0.681435	295.651
0.45462	507	0.68193	294.651
0.45495	506	0.682425	294.651
0.45529	507	0.682935	295.651
0.45562	507	0.68343	297.651
0.45595	507	0.683925	299.651
0.45629	507	0.684435	296.651
0.45662	506	0.68493	294.651
0.45695	506	0.685425	296.651
0.45729	506	0.685935	295.651
0.45762	505	0.68643	295.651
0.45795	506	0.686925	296.651
0.45829	505	0.687435	295.651
0.45862	506	0.68793	298.651
0.45895	508	0.688425	297.651
0.45929	506	0.688935	301.651
0.45962	505	0.68943	303.651
0.45995	506	0.689925	299.651
0.46029	505	0.690435	296.651
0.46062	505	0.69093	296.651
0.46095	505	0.691425	295.651
0.46129	504	0.691935	296.651
0.46162	505	0.69243	295.651
0.46195	503	0.692925	294.651
0.46229	505	0.693435	294.651
0.46262	505	0.69393	293.651
0.46295	503	0.694425	296.651
0.46329	504	0.694935	296.651
0.46362	503	0.69543	293.651
0.46395	502	0.695925	294.651
0.46429	505	0.696435	291.651
0.46462	502	0.69693	291.651
0.46495	502	0.697425	293.651
0.46529	503	0.697935	291.651
0.46562	503	0.69843	291.651
0.46595	505	0.698925	291.651
0.46629	504	0.699435	290.651
0.46662	503	0.69993	295.651
0.46695	504	0.700425	293.651
0.46729	504	0.700935	291.651
0.46762	503	0.70143	292.651
0.46795	505	0.701925	290.651
0.46829	504	0.702435	291.651
0.46862	506	0.70293	290.651
0.46895	505	0.703425	289.651
0.46929	505	0.703935	291.651
0.46962	507	0.70443	290.651
0.46995	505	0.704925	290.651
0.47029	506	0.705435	296.651
0.47062	507	0.70593	294.651
0.47095	505	0.706425	294.651
0.47129	507	0.706935	293.651
0.47162	507	0.70743	292.651
0.47195	506	0.707925	294.651
0.47229	508	0.708435	294.651
0.47262	507	0.70893	293.651
0.47295	506	0.709425	295.651
0.47329	509	0.709935	294.651
0.47362	507	0.71043	295.651
0.47395	508	0.710925	298.651
0.47429	507	0.711435	296.651
0.47462	506	0.71193	297.651
0.47495	507	0.712425	295.651
0.47529	506	0.712935	294.651
0.47562	506	0.71343	294.651
0.47595	507	0.713925	294.651
0.47629	506	0.714435	296.651
0.47662	508	0.71493	295.651
0.47695	509	0.715425	295.651
0.47729	506	0.715935	298.651
0.47762	507	0.71643	300.651
0.47795	505	0.716925	297.651
0.47829	506	0.717435	296.651
0.47862	505	0.71793	295.651
0.47895	504	0.718425	296.651
0.47929	505	0.718935	295.651
0.47962	503	0.71943	295.651
0.47995	503	0.719925	296.651
0.48029	504	0.720435	295.651
0.48062	504	0.72093	295.651
0.48095	504	0.721425	298.651
0.48129	502	0.721935	297.651
0.48162	502	0.72243	295.651
0.48195	503	0.722925	294.651
0.48229	501	0.723435	292.651
0.48262	500	0.72393	293.651
0.48295	501	0.724425	292.651
0.48329	500	0.724935	292.651
0.48362	502	0.72543	291.651
0.48395	502	0.725925	291.651
0.48428	503	0.72642	291.651
0.48462	503	0.72693	295.651
0.48495	502	0.727425	293.651
0.48528	502	0.72792	293.651
0.48562	504	0.72843	291.651
0.48595	503	0.728925	292.651
0.48628	505	0.72942	290.651
0.48662	505	0.72993	289.651
0.48695	505	0.730425	290.651
0.48728	505	0.73092	290.651
0.48762	508	0.73143	291.651
0.48795	505	0.731925	293.651
0.48828	506	0.73242	297.651
0.48862	506	0.73293	296.651
0.48895	508	0.733425	295.651
0.48928	506	0.73392	295.651
0.48962	507	0.73443	296.651
0.48995	508	0.734925	295.651
0.49028	507	0.73542	296.651
0.49062	507	0.73593	295.651
0.49095	508	0.736425	296.651
0.49128	509	0.73692	297.651
0.49162	508	0.73743	298.651
0.49195	508	0.737925	300.651
0.49228	507	0.73842	298.651
0.49262	508	0.73893	296.651
0.49295	507	0.739425	296.651
0.49328	507	0.73992	296.651
0.49362	506	0.74043	295.651
0.49395	506	0.740925	297.651
0.49428	506	0.74142	295.651
0.49462	506	0.74193	295.651
0.49495	507	0.742425	296.651
0.49528	507	0.74292	296.651
0.49562	507	0.74343	300.651
0.49595	508	0.743925	297.651
0.49628	506	0.74442	294.651
0.49662	506	0.74493	296.651
0.49695	505	0.745425	294.651
0.49728	505	0.74592	293.651
0.49762	504	0.74643	293.651
0.49795	505	0.746925	293.651
0.49828	504	0.74742	293.651
0.49862	506	0.74793	292.651
0.49895	504	0.748425	293.651
0.49928	503	0.74892	296.651
0.49962	504	0.74943	292.651
0.49995	503	0.749925	291.651
0.50028	502	0.75042	292.651
0.50062	503	0.75093	291.651
0.50095	503	0.751425	291.651
0.50128	504	0.75192	290.651
0.50162	503	0.75243	289.651
0.50195	503	0.752925	290.651
0.50228	505	0.75342	289.651
0.50262	504	0.75393	293.651
0.50295	503	0.754425	293.651
0.50328	504	0.75492	291.651
0.50362	504	0.75543	294.651
0.50395	505	0.755925	292.651
0.50428	505	0.75642	292.651
0.50462	506	0.75693	293.651
0.50495	506	0.757425	293.651
0.50528	505	0.75792	293.651
0.50562	507	0.75843	295.651
0.50595	507	0.758925	295.651
0.50628	507	0.75942	299.651
0.50662	508	0.75993	299.651
0.50695	507	0.760425	296.651
0.50728	506	0.76092	296.651
0.50762	508	0.76143	295.651
0.50795	507	0.761925	294.651
0.50828	508	0.76242	294.651
0.50862	508	0.76293	293.651
0.50895	507	0.763425	293.651
0.50928	510	0.76392	293.651
0.50962	515	0.76443	292.651
0.50995	510	0.764925	295.651
0.51028	508	0.76542	295.651
0.51062	507	0.76593	295.651
0.51095	509	0.766425	296.651
0.51128	507	0.76692	295.651
0.51162	507	0.76743	296.651
0.51195	507	0.767925	296.651
0.51228	505	0.76842	296.651
0.51262	506	0.76893	295.651
0.51295	508	0.769425	295.651
0.51328	506	0.76992	296.651
0.51362	507	0.77043	297.651
0.51395	505	0.770925	294.651
0.51428	504	0.77142	295.651
0.51462	506	0.77193	293.651
0.51495	505	0.772425	293.651
0.51528	504	0.77292	294.651
0.51562	504	0.77343	294.651
0.51595	503	0.773925	293.651
0.51628	503	0.77442	292.651
0.51662	505	0.77493	291.651
0.51695	505	0.775425	293.651
0.51728	503	0.77592	295.651
0.51761	502	0.776415	293.651
0.51795	501	0.776925	294.651
0.51828	502	0.77742	293.651
0.51861	502	0.777915	294.651
0.51895	503	0.778425	292.651
0.51928	502	0.77892	292.651
0.51961	502	0.779415	294.651
0.51995	503	0.779925	292.651
0.52028	505	0.78042	292.651
0.52061	505	0.780915	294.651
0.52095	504	0.781425	293.651
0.52128	504	0.78192	293.651
0.52161	505	0.782415	292.651
0.52195	505	0.782925	291.651
0.52228	505	0.78342	292.651
0.52261	506	0.783915	291.651
0.52295	505	0.784425	291.651
0.52328	506	0.78492	292.651
0.52361	505	0.785415	292.651
0.52395	511	0.785925	293.651
0.52428	513	0.78642	295.651
0.52461	508	0.786915	295.651
0.52495	506	0.787425	296.651
0.52528	506	0.78792	294.651
0.52561	506	0.788415	295.651
0.52595	507	0.788925	295.651
0.52628	506	0.78942	295.651
0.52661	506	0.789915	296.651
0.52695	507	0.790425	296.651
0.52728	506	0.79092	296.651
0.52761	508	0.791415	297.651
0.52795	507	0.791925	300.651
0.52828	506	0.79242	298.651
0.52861	507	0.792915	296.651
0.52895	505	0.793425	295.651
0.52928	505	0.79392	296.651
0.52961	506	0.794415	295.651
0.52995	505	0.794925	295.651
0.53028	506	0.79542	295.651
0.53061	506	0.795915	294.651
0.53095	507	0.796425	295.651
0.53128	508	0.79692	295.651
0.53161	506	0.797415	296.651
0.53195	505	0.797925	296.651
0.53228	506	0.79842	295.651
0.53261	505	0.798915	294.651
0.53295	505	0.799425	295.651
0.53328	506	0.79992	293.651
0.53361	505	0.800415	293.651
0.53395	506	0.800925	292.651
0.53428	503	0.80142	291.651
0.53461	505	0.801915	291.651
0.53495	505	0.802425	290.651
0.53528	504	0.80292	291.651
0.53561	503	0.803415	291.651
0.53595	503	0.803925	290.651
0.53628	503	0.80442	291.651
0.53661	504	0.804915	290.651
0.53695	503	0.805425	290.651
0.53728	503	0.80592	291.651
0.53761	503	0.806415	290.651
0.53795	503	0.806925	290.651
0.53828	505	0.80742	292.651
0.53861	504	0.807915	292.651
0.53895	503	0.808425	294.651
0.53928	505	0.80892	291.651
0.53961	504	0.809415	290.651
0.53995	504	0.809925	292.651
0.54028	506	0.81042	291.651
0.54061	505	0.810915	292.651
0.54095	506	0.811425	294.651
0.54128	505	0.81192	293.651
0.54161	504	0.812415	295.651
0.54195	507	0.812925	294.651
0.54228	506	0.81342	296.651
0.54261	505	0.813915	296.651
0.54295	506	0.814425	294.651
0.54328	504	0.81492	295.651
0.54361	506	0.815415	295.651
0.54395	506	0.815925	295.651
0.54428	506	0.81642	296.651
0.54461	506	0.816915	296.651
0.54495	506	0.817425	296.651
0.54528	506	0.81792	296.651
0.54561	511	0.818415	296.651
0.54595	511	0.818925	297.651
0.54628	510	0.81942	296.651
0.54661	509	0.819915	295.651
0.54695	508	0.820425	297.651
0.54728	508	0.82092	295.651
0.54761	507	0.821415	294.651
0.54795	506	0.821925	295.651
0.54828	507	0.82242	294.651
0.54861	506	0.822915	296.651
0.54895	507	0.823425	294.651
0.54928	506	0.82392	292.651
0.54961	505	0.824415	295.651
0.54995	505	0.824925	293.651
0.55028	503	0.82542	292.651
0.55061	503	0.825915	292.651
0.55094	502	0.82641	291.651
0.55128	502	0.82692	291.651
0.55161	503	0.827415	290.651
0.55194	502	0.82791	289.651
0.55228	501	0.82842	290.651
0.55261	503	0.828915	288.651
0.55294	503	0.82941	287.651
0.55328	503	0.82992	291.651
0.55361	502	0.830415	290.651
0.55394	502	0.83091	290.651
0.55428	502	0.83142	288.651
0.55461	502	0.831915	289.651
0.55494	501	0.83241	291.651
0.55528	503	0.83292	289.651
0.55561	503	0.833415	289.651
0.55594	505	0.83391	290.651
0.55628	507	0.83442	289.651
0.55661	505	0.834915	290.651
0.55694	506	0.83541	291.651
0.55728	505	0.83592	289.651
0.55761	506	0.836415	289.651
0.55794	506	0.83691	288.651
0.55828	506	0.83742	288.651
0.55861	509	0.837915	289.651
0.55894	508	0.83841	289.651
0.55928	507	0.83892	290.651
0.55961	508	0.839415	290.651
0.55994	510	0.83991	292.651
0.56028	508	0.84042	294.651
0.56061	508	0.840915	295.651
0.56094	508	0.84141	295.651
0.56128	509	0.84192	296.651
0.56161	508	0.842415	295.651
0.56194	508	0.84291	297.651
0.56228	509	0.84342	295.651
0.56261	507	0.843915	294.651
0.56294	507	0.84441	295.651
0.56328	508	0.84492	294.651
0.56361	510	0.845415	297.651
0.56394	510	0.84591	298.651
0.56428	508	0.84642	299.651
0.56461	506	0.846915	301.651
0.56494	507	0.84741	301.651
0.56528	506	0.84792	300.651
0.56561	506	0.848415	300.651
0.56594	506	0.84891	300.651
0.56628	505	0.84942	301.651
0.56661	506	0.849915	299.651
0.56694	506	0.85041	298.651
0.56728	505	0.85092	297.651
0.56761	505	0.851415	297.651
0.56794	505	0.85191	295.651
0.56828	505	0.85242	296.651
0.56861	505	0.852915	294.651
0.56894	504	0.85341	295.651
0.56928	505	0.85392	294.651
0.56961	504	0.854415	293.651
0.56994	503	0.85491	293.651
0.57028	503	0.85542	292.651
0.57061	501	0.855915	291.651
0.57094	504	0.85641	291.651
0.57128	502	0.85692	292.651
0.57161	502	0.857415	291.651
0.57194	504	0.85791	289.651
0.57228	503	0.85842	288.651
0.57261	503	0.858915	289.651
0.57294	503	0.85941	287.651
0.57328	503	0.85992	288.651
0.57361	505	0.860415	288.651
0.57394	504	0.86091	288.651
0.57428	505	0.86142	289.651
0.57461	506	0.861915	288.651
0.57494	505	0.86241	291.651
0.57528	505	0.86292	291.651
0.57561	505	0.863415	289.651
0.57594	505	0.86391	291.651
0.57628	507	0.86442	290.651
0.57661	505	0.864915	291.651
0.57694	505	0.86541	292.651
0.57728	506	0.86592	292.651
0.57761	505	0.866415	292.651
0.57794	507	0.86691	292.651
0.57828	507	0.86742	291.651
0.57861	506	0.867915	295.651
0.57894	508	0.86841	293.651
0.57928	507	0.86892	291.651
0.57961	507	0.869415	293.651
0.57994	508	0.86991	293.651
0.58028	506	0.87042	293.651
0.58061	507	0.870915	295.651
0.58094	507	0.87141	296.651
0.58128	506	0.87192	296.651
0.58161	509	0.872415	295.651
0.58194	506	0.87291	295.651
0.58228	505	0.87342	300.651
0.58261	506	0.873915	299.651
0.58294	505	0.87441	295.651
0.58328	506	0.87492	296.651
0.58361	505	0.875415	296.651
0.58394	505	0.87591	297.651
0.58427	505	0.876405	295.651
0.58461	504	0.876915	295.651
0.58494	504	0.87741	296.651
0.58527	505	0.877905	295.651
0.58561	504	0.878415	295.651
0.58594	505	0.87891	296.651
0.58627	504	0.879405	295.651
0.58661	504	0.879915	295.651
0.58694	504	0.88041	294.651
0.58727	503	0.880905	292.651
0.58761	502	0.881415	294.651
0.58794	503	0.88191	293.651
0.58827	503	0.882405	293.651
0.58861	504	0.882915	293.651
0.58894	504	0.88341	294.651
0.58927	503	0.883905	295.651
0.58961	503	0.884415	294.651
0.58994	502	0.88491	291.651
0.59027	501	0.885405	293.651
0.59061	503	0.885915	293.651
0.59094	503	0.88641	293.651
0.59127	505	0.886905	293.651
0.59161	504	0.887415	294.651
0.59194	504	0.88791	295.651
0.59227	505	0.888405	294.651
0.59261	506	0.888915	293.651
0.59294	505	0.88941	296.651
0.59327	505	0.889905	294.651
0.59361	505	0.890415	294.651
0.59394	507	0.89091	290.651
0.59427	505	0.891405	290.651
0.59461	505	0.891915	292.651
0.59494	507	0.89241	291.651
0.59527	506	0.892905	292.651
0.59561	507	0.893415	295.651
0.59594	509	0.89391	295.651
0.59627	508	0.894405	297.651
0.59661	508	0.894915	297.651
0.59694	508	0.89541	296.651
0.59727	507	0.895905	297.651
0.59761	507	0.896415	296.651
0.59794	506	0.89691	296.651
0.59827	506	0.897405	297.651
0.59861	506	0.897915	297.651
0.59894	505	0.89841	299.651
0.59927	506	0.898905	296.651
0.59961	507	0.899415	296.651
0.59994	507	0.89991	296.651
0.60027	507	0.900405	297.651
0.60061	506	0.900915	296.651
0.60094	506	0.90141	296.651
0.60127	505	0.901905	295.651
0.60161	506	0.902415	295.651
0.60194	506	0.90291	294.651
0.60227	505	0.903405	294.651
0.60261	505	0.903915	293.651
0.60294	505	0.90441	291.651
0.60327	506	0.904905	292.651
0.60361	507	0.905415	293.651
0.60394	504	0.90591	294.651
0.60427	503	0.906405	295.651
0.60461	503	0.906915	293.651
0.60494	502	0.90741	291.651
0.60527	501	0.907905	293.651
0.60561	501	0.908415	291.651
0.60594	501	0.90891	292.651
0.60627	503	0.909405	292.651
0.60661	502	0.909915	290.651
0.60694	504	0.91041	291.651
0.60727	504	0.910905	291.651
0.60761	502	0.911415	291.651
0.60794	502	0.91191	292.651
0.60827	503	0.912405	291.651
0.60861	502	0.912915	291.651
0.60894	504	0.91341	292.651
0.60927	503	0.913905	291.651
0.60961	502	0.914415	293.651
0.60994	506	0.91491	291.651
0.61027	503	0.915405	291.651
0.61061	507	0.915915	292.651
0.61094	506	0.91641	292.651
0.61127	504	0.916905	294.651
0.61161	504	0.917415	292.651
0.61194	504	0.91791	291.651
0.61227	504	0.918405	292.651
0.61261	506	0.918915	291.651
0.61294	506	0.91941	291.651
0.61327	506	0.919905	293.651
0.61361	507	0.920415	292.651
0.61394	507	0.92091	293.651
0.61427	510	0.921405	294.651
0.61461	509	0.921915	296.651
0.61494	510	0.92241	296.651
0.61527	510	0.922905	295.651
0.61561	509	0.923415	295.651
0.61594	510	0.92391	296.651
0.61627	510	0.924405	296.651
0.61661	509	0.924915	297.651
0.61694	509	0.92541	297.651
0.61727	507	0.925905	296.651
0.6176	508	0.9264	296.651
0.61794	512	0.92691	297.651
0.61827	509	0.927405	300.651
0.6186	508	0.9279	303.651
0.61894	506	0.92841	298.651
0.61927	505	0.928905	298.651
0.6196	506	0.9294	296.651
0.61994	506	0.92991	295.651
0.62027	505	0.930405	295.651
0.6206	505	0.9309	295.651
0.62094	504	0.93141	296.651
0.62127	506	0.931905	295.651
0.6216	506	0.9324	293.651
0.62194	504	0.93291	295.651
0.62227	505	0.933405	292.651
0.6226	504	0.9339	290.651
0.62294	503	0.93441	290.651
0.62327	502	0.934905	288.651
0.6236	501	0.9354	288.651
0.62394	503	0.93591	286.651
0.62427	501	0.936405	287.651
0.6246	502	0.9369	286.651
0.62494	505	0.93741	285.651
0.62527	507	0.937905	286.651
0.6256	504	0.9384	291.651
0.62594	504	0.93891	292.651
0.62627	503	0.939405	293.651
0.6266	506	0.9399	292.651
0.62694	504	0.94041	291.651
0.62727	504	0.940905	291.651
0.6276	505	0.9414	290.651
0.62794	505	0.94191	289.651
0.62827	505	0.942405	290.651
0.6286	507	0.9429	289.651
0.62894	506	0.94341	291.651
0.62927	506	0.943905	296.651
0.6296	505	0.9444	294.651
0.62994	505	0.94491	292.651
0.63027	506	0.945405	291.651
0.6306	506	0.9459	290.651
0.63094	507	0.94641	291.651
0.63127	507	0.946905	291.651
0.6316	506	0.9474	293.651
0.63194	507	0.94791	294.651
0.63227	511	0.948405	295.651
0.6326	511	0.9489	297.651
0.63294	509	0.94941	297.651
0.63327	507	0.949905	297.651
0.6336	508	0.9504	297.651
0.63394	506	0.95091	296.651
0.63427	506	0.951405	297.651
0.6346	507	0.9519	296.651
0.63494	506	0.95241	297.651
0.63527	506	0.952905	297.651
0.6356	507	0.9534	297.651
0.63594	508	0.95391	297.651
0.63627	509	0.954405	299.651
0.6366	506	0.9549	297.651
0.63694	505	0.95541	297.651
0.63727	506	0.955905	295.651
0.6376	505	0.9564	294.651
0.63794	505	0.95691	295.651
0.63827	505	0.957405	293.651
0.6386	504	0.9579	293.651
0.63894	505	0.95841	293.651
0.63927	504	0.958905	292.651
0.6396	504	0.9594	294.651
0.63994	505	0.95991	295.651
0.64027	504	0.960405	294.651
0.6406	503	0.9609	294.651
0.64094	503	0.96141	293.651
0.64127	502	0.961905	292.651
0.6416	505	0.9624	290.651
0.64194	504	0.96291	290.651
0.64227	504	0.963405	291.651
0.6426	504	0.9639	289.651
0.64294	503	0.96441	288.651
0.64327	506	0.964905	288.651
0.6436	504	0.9654	292.651
0.64394	503	0.96591	292.651
0.64427	505	0.966405	290.651
0.6446	504	0.9669	288.651
0.64494	504	0.96741	290.651
0.64527	506	0.967905	289.651
0.6456	505	0.9684	289.651
0.64594	506	0.96891	292.651
0.64627	506	0.969405	293.651
0.6466	507	0.9699	294.651
0.64694	508	0.97041	294.651
0.64727	507	0.970905	294.651
0.6476	506	0.9714	294.651
0.64794	508	0.97191	293.651
0.64827	507	0.972405	291.651
0.6486	508	0.9729	292.651
0.64894	507	0.97341	291.651
0.64927	507	0.973905	293.651
0.6496	508	0.9744	293.651
0.64994	508	0.97491	294.651
0.65027	510	0.975405	296.651
0.6506	509	0.9759	297.651
0.65093	507	0.976395	302.651
0.65127	509	0.976905	304.651
0.6516	507	0.9774	300.651
0.65193	507	0.977895	299.651
0.65227	508	0.978405	297.651
0.6526	507	0.9789	295.651
0.65293	506	0.979395	297.651
0.65327	507	0.979905	295.651
0.6536	506	0.9804	297.651
0.65393	509	0.980895	296.651
0.65427	507	0.981405	295.651
0.6546	505	0.9819	301.651
0.65493	506	0.982395	301.651
0.65527	505	0.982905	295.651
0.6556	505	0.9834	294.651
0.65593	505	0.983895	292.651
0.65627	504	0.984405	293.651
0.6566	505	0.9849	291.651
0.65693	504	0.985395	290.651
0.65727	503	0.985905	291.651
0.6576	504	0.9864	290.651
0.65793	504	0.986895	290.651
0.65827	503	0.987405	289.651
0.6586	503	0.9879	289.651
0.65893	503	0.988395	290.651
0.65927	503	0.988905	288.651
0.6596	503	0.9894	288.651
0.65993	502	0.989895	288.651
0.66027	504	0.990405	288.651
0.6606	503	0.9909	288.651
0.66093	504	0.991395	290.651
0.66127	505	0.991905	290.651
0.6616	504	0.9924	292.651
0.66193	505	0.992895	290.651
0.66227	504	0.993405	290.651
0.6626	504	0.9939	291.651
0.66293	504	0.994395	290.651
0.66327	504	0.994905	290.651
0.6636	505	0.9954	290.651
0.66393	505	0.995895	289.651
0.66427	505	0.996405	290.651
0.6646	506	0.9969	289.651
0.66493	510	0.997395	290.651
0.66527	506	0.997905	294.651
0.6656	506	0.9984	295.651
0.66593	506	0.998895	294.651
[truncated: 38,760 more rows]
[truncated: 5 more columns]

## Sheet: Fig.2h
time(s）	Peelforce(N)	time(s）	Peelforce(N)
0	0.02367	0	0.01249
0.001	0.02401	0.001	0.01715
0.001	0.02401	0.002	0.02183
0.002	0.02434	0.002	0.02183
0.002	0.02434	0.003	0.02653
0.003	0.02467	0.004	0.03125
0.003	0.02467	0.004	0.03125
0.004	0.025	0.005	0.03599
0.005	0.02534	0.005	0.03599
0.005	0.02534	0.006	0.04074
0.006	0.02567	0.006	0.04074
0.006	0.02567	0.007	0.04551
0.007	0.026	0.007	0.04551
0.007	0.026	0.009	0.0551
0.008	0.02633	0.009	0.0551
0.008	0.02633	0.01	0.05992
0.009	0.02667	0.01	0.05992
0.009	0.02667	0.011	0.06475
0.01	0.027	0.011	0.06475
0.01	0.027	0.012	0.06959
0.011	0.02733	0.012	0.06959
0.011	0.02733	0.013	0.07444
0.012	0.02766	0.013	0.07444
0.012	0.02766	0.014	0.07931
0.013	0.02799	0.015	0.08419
0.013	0.02799	0.015	0.08419
0.014	0.02833	0.016	0.08908
0.014	0.02833	0.016	0.08908
0.015	0.02866	0.017	0.09398
0.015	0.02866	0.017	0.09398
0.016	0.02899	0.018	0.09888
0.016	0.02899	0.018	0.09888
0.017	0.02932	0.02	0.10872
0.018	0.02965	0.02	0.10872
0.018	0.02965	0.021	0.11365
0.019	0.02998	0.021	0.11365
0.019	0.02998	0.022	0.11858
0.02	0.03031	0.022	0.11858
0.02	0.03031	0.023	0.12352
0.021	0.03065	0.024	0.12846
0.021	0.03065	0.025	0.13341
0.022	0.03098	0.025	0.13341
0.022	0.03098	0.026	0.13836
0.023	0.03131	0.026	0.13836
0.024	0.03164	0.027	0.14332
0.024	0.03164	0.027	0.14332
0.025	0.03197	0.028	0.14827
0.025	0.03197	0.028	0.14827
0.026	0.0323	0.029	0.15323
0.026	0.0323	0.03	0.1582
0.027	0.03263	0.03	0.1582
0.027	0.03263	0.031	0.16317
0.028	0.03296	0.031	0.16317
0.028	0.03296	0.032	0.16816
0.029	0.03329	0.032	0.16816
0.029	0.03329	0.033	0.17316
0.03	0.03362	0.034	0.17819
0.03	0.03362	0.034	0.17819
0.031	0.03395	0.035	0.18326
0.031	0.03395	0.035	0.18326
0.032	0.03429	0.036	0.1884
0.033	0.03462	0.036	0.1884
0.033	0.03462	0.037	0.19365
0.034	0.03495	0.038	0.19903
0.034	0.03495	0.038	0.19903
0.035	0.03528	0.039	0.20483
0.035	0.03528	0.039	0.20483
0.036	0.03561	0.04	0.21068
0.036	0.03561	0.04	0.21068
0.037	0.03594	0.041	0.21658
0.037	0.03594	0.041	0.21658
0.038	0.03627	0.042	0.22253
0.038	0.03627	0.042	0.22253
0.039	0.0366	0.043	0.22851
0.039	0.0366	0.043	0.22851
0.04	0.03693	0.044	0.23452
0.04	0.03693	0.044	0.23452
0.041	0.03726	0.046	0.24665
0.042	0.03759	0.046	0.24665
0.042	0.03759	0.047	0.25268
0.043	0.03792	0.047	0.25268
0.043	0.03792	0.048	0.25876
0.044	0.03825	0.048	0.25876
0.044	0.03825	0.049	0.26484
0.045	0.03858	0.049	0.26484
0.045	0.03858	0.05	0.27093
0.046	0.03891	0.05	0.27093
0.046	0.03891	0.051	0.27701
0.047	0.03923	0.052	0.28306
0.047	0.03923	0.052	0.28306
0.048	0.03956	0.053	0.28909
0.048	0.03956	0.053	0.28909
0.049	0.03989	0.054	0.29509
0.05	0.04022	0.054	0.29509
0.05	0.04022	0.055	0.30105
0.051	0.04055	0.055	0.30105
0.051	0.04055	0.056	0.30698
0.052	0.04088	0.056	0.30698
0.052	0.04088	0.057	0.31289
0.053	0.04121	0.057	0.31289
0.053	0.04121	0.058	0.31877
0.054	0.04154	0.058	0.31877
0.054	0.04154	0.059	0.32464
0.055	0.04187	0.059	0.32464
0.055	0.04187	0.06	0.33051
0.056	0.0422	0.061	0.33639
0.057	0.04253	0.061	0.33639
0.057	0.04253	0.062	0.34228
0.058	0.04285	0.062	0.34228
0.058	0.04285	0.063	0.3482
0.059	0.04318	0.063	0.3482
0.059	0.04318	0.064	0.35413
0.06	0.04351	0.065	0.36009
0.06	0.04351	0.065	0.36009
0.061	0.04384	0.066	0.36606
0.061	0.04384	0.066	0.36606
0.062	0.04417	0.067	0.37204
0.062	0.04417	0.067	0.37204
0.063	0.0445	0.068	0.37802
0.063	0.0445	0.068	0.37802
0.064	0.04483	0.069	0.38401
0.064	0.04483	0.069	0.38401
0.065	0.04515	0.07	0.39
0.066	0.04548	0.071	0.39598
0.066	0.04548	0.071	0.39598
0.067	0.04581	0.072	0.40195
0.067	0.04581	0.072	0.40195
0.068	0.04614	0.073	0.40792
0.068	0.04614	0.073	0.40792
0.069	0.04647	0.074	0.41389
0.069	0.04647	0.075	0.41987
0.07	0.04679	0.075	0.41987
0.07	0.04679	0.076	0.42586
0.071	0.04712	0.076	0.42586
0.072	0.04745	0.077	0.43187
0.072	0.04745	0.078	0.43792
0.073	0.04778	0.078	0.43792
0.073	0.04778	0.079	0.44398
0.074	0.04811	0.079	0.44398
0.074	0.04811	0.08	0.45008
0.075	0.04843	0.08	0.45008
0.075	0.04843	0.081	0.45621
0.076	0.04876	0.082	0.46235
0.076	0.04876	0.082	0.46235
0.077	0.04909	0.083	0.4685
0.077	0.04909	0.084	0.47466
0.078	0.04942	0.085	0.48082
0.078	0.04942	0.086	0.48698
0.079	0.04974	0.086	0.48698
0.079	0.04974	0.087	0.49313
0.08	0.05007	0.087	0.49313
0.08	0.05007	0.088	0.49928
0.081	0.0504	0.088	0.49928
0.081	0.0504	0.089	0.50542
0.082	0.05072	0.089	0.50542
0.082	0.05072	0.09	0.51156
0.083	0.05105	0.09	0.51156
0.083	0.05105	0.091	0.5177
0.084	0.05138	0.091	0.5177
0.085	0.0517	0.092	0.52385
0.085	0.0517	0.093	0.53002
0.086	0.05203	0.093	0.53002
0.086	0.05203	0.094	0.53619
0.087	0.05236	0.094	0.53619
0.087	0.05236	0.095	0.54237
0.088	0.05269	0.095	0.54237
0.088	0.05269	0.096	0.54857
0.089	0.05301	0.096	0.54857
0.089	0.05301	0.097	0.55478
0.09	0.05334	0.098	0.561
0.09	0.05334	0.098	0.561
0.091	0.05367	0.099	0.56723
0.091	0.05367	0.099	0.56723
0.092	0.05399	0.1	0.57348
0.092	0.05399	0.1	0.57348
0.093	0.05432	0.101	0.57973
0.093	0.05432	0.101	0.57973
0.094	0.05464	0.102	0.58599
0.094	0.05464	0.102	0.58599
0.095	0.05497	0.103	0.59224
0.096	0.0553	0.104	0.59849
0.096	0.0553	0.104	0.59849
0.097	0.05562	0.105	0.60474
0.097	0.05562	0.105	0.60474
0.098	0.05595	0.106	0.611
0.098	0.05595	0.106	0.611
0.099	0.05627	0.107	0.61727
0.099	0.05627	0.107	0.61727
0.1	0.0566	0.108	0.62355
0.1	0.0566	0.109	0.62984
0.101	0.05693	0.11	0.63615
0.102	0.05725	0.11	0.63615
0.102	0.05725	0.111	0.64246
0.103	0.05758	0.112	0.64877
0.103	0.05758	0.113	0.65507
0.104	0.0579	0.113	0.65507
0.104	0.0579	0.114	0.66137
0.105	0.05823	0.114	0.66137
0.105	0.05823	0.115	0.66766
0.106	0.05855	0.115	0.66766
0.106	0.05855	0.116	0.67394
0.107	0.05888	0.116	0.67394
0.107	0.05888	0.117	0.68022
0.108	0.05921	0.117	0.68022
0.109	0.05953	0.118	0.68649
0.109	0.05953	0.119	0.69278
0.11	0.05986	0.119	0.69278
0.11	0.05986	0.12	0.69906
0.111	0.06018	0.12	0.69906
0.111	0.06018	0.121	0.70534
0.112	0.06051	0.121	0.70534
0.112	0.06051	0.122	0.71154
0.113	0.06083	0.122	0.71154
0.113	0.06083	0.123	0.71781
0.114	0.06116	0.123	0.71781
0.115	0.06148	0.124	0.72408
0.115	0.06148	0.125	0.73034
0.116	0.06181	0.125	0.73034
0.116	0.06181	0.126	0.73658
0.117	0.06213	0.126	0.73658
0.117	0.06213	0.127	0.74278
0.118	0.06246	0.127	0.74278
0.118	0.06246	0.128	0.74896
0.119	0.06278	0.128	0.74896
0.119	0.06278	0.129	0.75511
0.12	0.06311	0.13	0.76133
0.12	0.06311	0.13	0.76133
0.121	0.06343	0.131	0.76743
0.121	0.06343	0.131	0.76743
0.122	0.06375	0.132	0.77349
0.122	0.06375	0.132	0.77349
0.123	0.06408	0.133	0.7794
0.123	0.06408	0.133	0.7794
0.124	0.0644	0.134	0.78536
0.124	0.0644	0.134	0.78536
0.125	0.06473	0.135	0.79136
0.125	0.06473	0.135	0.79136
0.126	0.06505	0.136	0.79722
0.126	0.06505	0.137	0.80304
0.127	0.06538	0.137	0.80304
0.128	0.0657	0.138	0.80884
0.128	0.0657	0.138	0.80884
0.129	0.06602	0.139	0.81454
0.129	0.06602	0.139	0.81454
0.13	0.06635	0.14	0.82031
0.13	0.06635	0.14	0.82031
0.131	0.06667	0.141	0.82622
0.131	0.06667	0.141	0.82622
0.132	0.06699	0.142	0.83204
0.132	0.06699	0.142	0.83204
0.133	0.06732	0.143	0.83772
0.133	0.06732	0.143	0.83772
0.134	0.06764	0.144	0.84358
0.135	0.06797	0.145	0.84949
0.135	0.06797	0.146	0.8556
0.136	0.06829	0.146	0.8556
0.136	0.06829	0.147	0.86156
0.137	0.06861	0.147	0.86156
0.137	0.06861	0.148	0.86754
0.138	0.06894	0.149	0.87352
0.138	0.06894	0.149	0.87352
0.139	0.06926	0.15	0.8795
0.139	0.06926	0.15	0.8795
0.14	0.06958	0.151	0.88546
0.14	0.06958	0.151	0.88546
0.141	0.06991	0.152	0.89139
0.141	0.06991	0.152	0.89139
0.142	0.07023	0.153	0.8973
0.142	0.07023	0.153	0.8973
0.143	0.07055	0.154	0.90318
0.144	0.07088	0.154	0.90318
0.144	0.07088	0.155	0.90903
0.145	0.0712	0.156	0.91485
0.145	0.0712	0.156	0.91485
0.146	0.07152	0.157	0.92065
0.146	0.07152	0.157	0.92065
0.147	0.07184	0.158	0.9264
0.147	0.07184	0.158	0.9264
0.148	0.07217	0.159	0.93212
0.148	0.07217	0.159	0.93212
0.149	0.07249	0.16	0.93779
0.149	0.07249	0.161	0.9434
0.15	0.07281	0.161	0.9434
0.15	0.07281	0.162	0.94896
0.151	0.07313	0.162	0.94896
0.151	0.07313	0.163	0.95446
0.152	0.07346	0.164	0.95989
0.152	0.07346	0.164	0.95989
0.153	0.07378	0.165	0.96527
0.154	0.0741	0.165	0.96527
0.154	0.0741	0.166	0.97059
0.155	0.07442	0.166	0.97059
0.155	0.07442	0.167	0.97585
0.156	0.07475	0.167	0.97585
0.156	0.07475	0.168	0.98106
0.157	0.07507	0.168	0.98106
0.157	0.07507	0.169	0.98622
0.158	0.07539	0.169	0.98622
0.158	0.07539	0.17	0.99134
0.159	0.07571	0.171	0.99643
0.159	0.07571	0.171	0.99643
0.16	0.07604	0.172	1.0015
0.16	0.07604	0.172	1.0015
0.161	0.07636	0.173	1.00657
0.161	0.07636	0.173	1.00657
0.162	0.07668	0.174	1.01164
0.162	0.07668	0.174	1.01164
0.163	0.077	0.175	1.01672
0.163	0.077	0.175	1.01672
0.164	0.07732	0.176	1.02182
0.164	0.07732	0.177	1.02694
0.165	0.07764	0.177	1.02694
0.165	0.07764	0.178	1.03208
0.166	0.07797	0.178	1.03208
0.167	0.07829	0.179	1.03724
0.167	0.07829	0.179	1.03724
0.168	0.07861	0.18	1.04241
0.168	0.07861	0.181	1.04761
0.169	0.07893	0.181	1.04761
0.169	0.07893	0.182	1.05281
0.17	0.07925	0.182	1.05281
0.17	0.07925	0.183	1.05802
0.171	0.07957	0.183	1.05802
0.171	0.07957	0.184	1.06321
0.172	0.0799	0.185	1.06839
0.172	0.0799	0.185	1.06839
0.173	0.08022	0.186	1.07355
0.173	0.08022	0.186	1.07355
0.174	0.08054	0.187	1.07869
0.174	0.08054	0.187	1.07869
0.175	0.08086	0.188	1.08381
0.175	0.08086	0.189	1.0889
0.176	0.08118	0.19	1.0938
0.176	0.08118	0.19	1.0938
0.177	0.0815	0.191	1.09889
0.177	0.0815	0.191	1.09889
0.178	0.08182	0.192	1.10398
0.178	0.08182	0.192	1.10398
0.179	0.08214	0.193	1.10905
0.18	0.08246	0.193	1.10905
0.18	0.08246	0.194	1.11411
0.181	0.08279	0.194	1.11411
0.181	0.08279	0.195	1.11917
0.182	0.08311	0.196	1.12423
0.182	0.08311	0.196	1.12423
0.183	0.08343	0.197	1.12929
0.183	0.08343	0.197	1.12929
0.184	0.08375	0.198	1.13418
0.184	0.08375	0.198	1.13418
0.185	0.08407	0.199	1.13948
0.185	0.08407	0.199	1.13948
0.186	0.08439	0.2	1.14461
0.186	0.08439	0.2	1.14461
0.187	0.08471	0.201	1.14944
0.187	0.08471	0.202	1.1546
0.188	0.08503	0.202	1.1546
0.188	0.08503	0.203	1.15981
0.189	0.08535	0.203	1.15981
0.189	0.08535	0.204	1.16508
0.19	0.08567	0.204	1.16508
0.19	0.08567	0.205	1.17089
0.191	0.08599	0.205	1.17089
0.191	0.08599	0.206	1.17631
0.192	0.08631	0.206	1.17631
0.192	0.08631	0.207	1.18181
0.193	0.08663	0.207	1.18181
0.193	0.08663	0.208	1.18737
0.194	0.08695	0.208	1.18737
0.194	0.08695	0.209	1.19299
0.195	0.08727	0.21	1.19867
0.196	0.08759	0.21	1.19867
0.196	0.08759	0.211	1.20439
0.197	0.08791	0.211	1.20439
0.197	0.08791	0.212	1.21014
0.198	0.08823	0.212	1.21014
0.198	0.08823	0.213	1.2159
0.199	0.08855	0.213	1.2159
0.199	0.08855	0.214	1.22167
0.2	0.08887	0.214	1.22167
0.2	0.08887	0.215	1.22742
0.201	0.08919	0.216	1.23314
0.201	0.08919	0.216	1.23314
0.202	0.08951	0.217	1.23882
0.202	0.08951	0.217	1.23882
0.203	0.08983	0.218	1.24445
0.203	0.08983	0.218	1.24445
0.204	0.09015	0.219	1.25003
0.204	0.09015	0.219	1.25003
0.205	0.09047	0.22	1.25557
0.205	0.09047	0.221	1.26108
0.206	0.09079	0.222	1.26656
0.206	0.09079	0.222	1.26656
0.207	0.09111	0.223	1.27203
0.207	0.09111	0.223	1.27203
0.208	0.09143	0.224	1.2775
0.208	0.09143	0.224	1.2775
0.209	0.09175	0.225	1.28298
0.209	0.09175	0.226	1.28847
0.21	0.09207	0.226	1.28847
0.21	0.09207	0.227	1.29396
0.211	0.09239	0.228	1.29945
0.211	0.09239	0.228	1.29945
0.212	0.09271	0.229	1.30495
0.213	0.09303	0.229	1.30495
0.213	0.09303	0.23	1.31044
0.214	0.09334	0.231	1.31594
0.214	0.09334	0.231	1.31594
0.215	0.09366	0.232	1.32144
0.215	0.09366	0.232	1.32144
0.216	0.09398	0.233	1.32695
0.216	0.09398	0.233	1.32695
0.217	0.0943	0.234	1.33248
0.217	0.0943	0.234	1.33248
0.218	0.09462	0.235	1.33803
0.219	0.09494	0.235	1.33803
0.219	0.09494	0.236	1.34362
0.22	0.09526	0.237	1.34925
0.22	0.09526	0.237	1.34925
0.221	0.09558	0.238	1.35493
0.221	0.09558	0.238	1.35493
0.222	0.0959	0.239	1.36066
0.222	0.0959	0.239	1.36066
0.223	0.09621	0.24	1.36643
0.223	0.09621	0.24	1.36643
0.224	0.09653	0.241	1.37224
0.224	0.09653	0.241	1.37224
0.225	0.09685	0.243	1.38393
0.225	0.09685	0.243	1.38393
0.226	0.09717	0.244	1.38979
0.226	0.09717	0.244	1.38979
0.227	0.09749	0.245	1.39564
0.227	0.09749	0.245	1.39564
0.228	0.09781	0.246	1.40146
0.228	0.09781	0.247	1.40723
0.229	0.09813	0.247	1.40723
0.229	0.09813	0.248	1.41294
0.23	0.09844	0.248	1.41294
0.23	0.09844	0.249	1.41857
0.231	0.09876	0.249	1.41857
0.232	0.09908	0.25	1.42412
0.232	0.09908	0.25	1.42412
0.233	0.0994	0.251	1.42959
0.233	0.0994	0.251	1.42959
0.234	0.09972	0.252	1.43496
0.234	0.09972	0.253	1.44024
0.235	0.10003	0.253	1.44024
0.235	0.10003	0.254	1.44545
0.236	0.10035	0.254	1.44545
0.236	0.10035	0.255	1.45058
0.237	0.10067	0.255	1.45058
0.237	0.10067	0.256	1.45566
0.238	0.10099	0.257	1.4607
0.238	0.10099	0.257	1.4607
0.239	0.10131	0.258	1.46571
0.239	0.10131	0.258	1.46571
0.24	0.10162	0.259	1.47071
0.24	0.10162	0.259	1.47071
0.241	0.10194	0.26	1.47568
0.241	0.10194	0.261	1.48065
0.242	0.10226	0.261	1.48065
0.242	0.10226	0.262	1.4856
0.243	0.10258	0.262	1.4856
0.243	0.10258	0.263	1.49056
0.244	0.1029	0.264	1.49551
0.245	0.10321	0.264	1.49551
0.245	0.10321	0.265	1.50071
0.246	0.10353	0.265	1.50071
0.246	0.10353	0.266	1.5057
0.247	0.10385	0.266	1.5057
0.247	0.10385	0.267	1.51074
0.248	0.10417	0.267	1.51074
0.248	0.10417	0.268	1.51581
0.249	0.10448	0.268	1.51581
0.249	0.10448	0.269	1.52094
0.25	0.1048	0.27	1.52611
0.25	0.1048	0.27	1.52611
0.251	0.10512	0.271	1.53102
0.251	0.10512	0.271	1.53102
0.252	0.10544	0.272	1.53624
0.252	0.10544	0.272	1.53624
0.253	0.10575	0.273	1.54148
0.253	0.10575	0.273	1.54148
0.254	0.10607	0.274	1.54703
0.254	0.10607	0.275	1.552
0.255	0.10639	0.275	1.552
0.255	0.10639	0.276	1.55727
0.256	0.1067	0.276	1.55727
0.256	0.1067	0.277	1.56254
0.257	0.10702	0.277	1.56254
0.257	0.10702	0.278	1.56782
0.258	0.10734	0.278	1.56782
0.258	0.10734	0.279	1.57309
0.259	0.10766	0.279	1.57309
0.259	0.10766	0.28	1.57835
0.26	0.10797	0.281	1.58354
0.26	0.10797	0.281	1.58354
0.261	0.10829	0.282	1.58886
0.261	0.10829	0.282	1.58886
0.262	0.10861	0.283	1.59407
0.263	0.10892	0.283	1.59407
0.263	0.10892	0.284	1.59901
0.264	0.10924	0.284	1.59901
0.264	0.10924	0.285	1.60412
0.265	0.10956	0.285	1.60412
0.265	0.10956	0.286	1.60919
0.266	0.10987	0.287	1.61446
0.266	0.10987	0.287	1.61446
0.267	0.11019	0.288	1.61943
0.267	0.11019	0.288	1.61943
0.268	0.11051	0.289	1.62437
0.269	0.11082	0.289	1.62437
0.269	0.11082	0.29	1.62909
0.27	0.11114	0.29	1.62909
0.27	0.11114	0.291	1.63397
0.271	0.11146	0.292	1.63881
0.271	0.11146	0.292	1.63881
0.272	0.11177	0.293	1.64366
0.272	0.11177	0.293	1.64366
0.273	0.11209	0.294	1.64832
0.273	0.11209	0.295	1.653
0.274	0.11241	0.295	1.653
0.274	0.11241	0.296	1.65764
0.275	0.11272	0.296	1.65764
0.275	0.11272	0.297	1.66225
0.276	0.11304	0.297	1.66225
0.276	0.11304	0.298	1.66683
0.277	0.11335	0.299	1.67142
0.277	0.11335	0.299	1.67142
0.278	0.11367	0.3	1.67603
0.278	0.11367	0.3	1.67603
0.279	0.11399	0.301	1.68069
0.279	0.11399	0.301	1.68069
0.28	0.1143	0.302	1.68539
0.28	0.1143	0.302	1.68539
0.281	0.11462	0.303	1.69016
0.281	0.11462	0.303	1.69016
0.282	0.11493	0.304	1.69499
0.282	0.11493	0.304	1.69499
0.283	0.11525	0.305	1.69988
0.283	0.11525	0.306	1.70464
0.284	0.11557	0.306	1.70464
0.284	0.11557	0.307	1.70981
0.285	0.11588	0.307	1.70981
0.285	0.11588	0.308	1.71485
0.286	0.1162	0.309	1.71991
0.286	0.1162	0.309	1.71991
0.287	0.11651	0.31	1.72498
0.287	0.11651	0.31	1.72498
0.288	0.11683	0.311	1.73005
0.288	0.11683	0.311	1.73005
0.289	0.11714	0.312	1.7351
0.289	0.11714	0.313	1.74012
0.29	0.11746	0.313	1.74012
0.291	0.11778	0.314	1.74509
0.291	0.11778	0.314	1.74509
0.292	0.11809	0.315	1.75002
0.292	0.11809	0.315	1.75002
0.293	0.11841	0.316	1.75453
0.293	0.11841	0.316	1.75453
0.294	0.11872	0.317	1.75935
0.294	0.11872	0.317	1.75935
0.295	0.11904	0.318	1.76438
0.295	0.11904	0.319	1.76903
0.296	0.11935	0.32	1.77362
0.297	0.11967	0.32	1.77362
0.297	0.11967	0.321	1.77805
0.298	0.11998	0.321	1.77805
0.298	0.11998	0.322	1.78261
0.299	0.1203	0.322	1.78261
0.299	0.1203	0.323	1.78712
0.3	0.12061	0.323	1.78712
0.3	0.12061	0.324	1.7916
0.301	0.12093	0.325	1.79602
0.301	0.12093	0.325	1.79602
0.302	0.12124	0.326	1.8005
0.302	0.12124	0.326	1.8005
0.303	0.12156	0.327	1.80491
0.304	0.12187	0.327	1.80491
0.304	0.12187	0.328	1.80932
0.305	0.12219	0.328	1.80932
0.305	0.12219	0.329	1.81357
0.306	0.1225	0.329	1.81357
0.306	0.1225	0.33	1.81795
0.307	0.12282	0.331	1.82254
0.307	0.12282	0.331	1.82254
0.308	0.12313	0.332	1.82673
0.308	0.12313	0.332	1.82673
0.309	0.12344	0.333	1.83114
0.309	0.12344	0.333	1.83114
0.31	0.12376	0.334	1.83558
0.31	0.12376	0.334	1.83558
0.311	0.12407	0.335	1.84032
0.311	0.12407	0.335	1.84032
0.312	0.12439	0.336	1.84456
0.312	0.12439	0.336	1.84456
0.313	0.1247	0.337	1.84912
0.313	0.1247	0.337	1.84912
0.314	0.12501	0.338	1.85372
0.314	0.12501	0.338	1.85372
0.315	0.12533	0.339	1.85837
0.315	0.12533	0.34	1.86339
0.316	0.12564	0.34	1.86339
0.316	0.12564	0.341	1.86816
0.317	0.12596	0.341	1.86816
0.317	0.12596	0.342	1.87301
0.318	0.12627	0.343	1.87794
0.318	0.12627	0.344	1.88297
0.319	0.12658	0.344	1.88297
0.319	0.12658	0.345	1.8881
0.32	0.1269	0.345	1.8881
0.321	0.12721	0.346	1.8931
0.321	0.12721	0.346	1.8931
0.322	0.12752	0.347	1.89843
0.322	0.12752	0.347	1.89843
0.323	0.12784	0.348	1.90401
0.323	0.12784	0.348	1.90401
0.324	0.12815	0.349	1.90945
0.324	0.12815	0.349	1.90945
0.325	0.12846	0.35	1.91473
0.325	0.12846	0.351	1.92025
0.326	0.12877	0.351	1.92025
0.326	0.12877	0.352	1.92579
0.327	0.12909	0.352	1.92579
0.327	0.12909	0.353	1.93134
0.328	0.1294	0.354	1.93715
0.328	0.1294	0.354	1.93715
0.329	0.12971	0.355	1.94268
0.329	0.12971	0.355	1.94268
0.33	0.13002	0.356	1.94795
0.33	0.13002	0.356	1.94795
0.331	0.13034	0.357	1.95346
0.331	0.13034	0.357	1.95346
0.332	0.13065	0.358	1.95893
0.332	0.13065	0.359	1.96438
0.333	0.13096	0.359	1.96438
0.333	0.13096	0.36	1.96979
0.334	0.13127	0.36	1.96979
0.334	0.13127	0.361	1.97516
0.335	0.13158	0.361	1.97516
0.336	0.13189	0.362	1.98049
0.336	0.13189	0.362	1.98049
0.337	0.1322	0.363	1.98579
0.337	0.1322	0.364	1.99106
0.338	0.13251	0.364	1.99106
0.338	0.13251	0.365	1.99632
0.339	0.13282	0.365	1.99632
0.339	0.13282	0.366	2.00156
0.34	0.13313	0.366	2.00156
0.34	0.13313	0.367	2.00677
0.341	0.13344	0.367	2.00677
0.341	0.13344	0.368	2.01194
0.342	0.13375	0.369	2.01707
0.342	0.13375	0.369	2.01707
0.343	0.13406	0.37	2.02215
0.343	0.13406	0.37	2.02215
0.344	0.13437	0.371	2.02717
0.344	0.13437	0.371	2.02717
0.345	0.13468	0.372	2.03213
0.345	0.13468	0.373	2.03703
0.346	0.13499	0.373	2.03703
0.346	0.13499	0.374	2.04146
0.347	0.13529	0.374	2.04146
0.347	0.13529	0.375	2.04629
0.348	0.1356	0.375	2.04629
0.349	0.13591	0.376	2.0511
0.349	0.13591	0.376	2.0511
0.35	0.13621	0.377	2.05627
0.35	0.13621	0.378	2.06107
0.351	0.13652	0.378	2.06107
0.351	0.13652	0.379	2.06589
0.352	0.13683	0.379	2.06589
0.352	0.13683	0.38	2.07073
0.353	0.13713	0.381	2.07558
0.353	0.13713	0.381	2.07558
0.354	0.13744	0.382	2.08044
0.354	0.13744	0.382	2.08044
0.355	0.13774	0.383	2.0853
0.356	0.13804	0.383	2.0853
0.356	0.13804	0.384	2.09015
0.357	0.13835	0.384	2.09015
0.357	0.13835	0.385	2.09497
0.358	0.13865	0.386	2.09975
0.358	0.13865	0.386	2.09975
0.359	0.13895	0.387	2.10446
0.359	0.13895	0.387	2.10446
0.36	0.13925	0.388	2.1091
0.36	0.13925	0.388	2.1091
0.361	0.13956	0.389	2.11365
0.361	0.13956	0.389	2.11365
0.362	0.13983	0.39	2.11811
0.362	0.13983	0.39	2.11811
0.363	0.14011	0.391	2.12246
0.363	0.14011	0.392	2.12671
0.364	0.14039	0.392	2.12671
0.364	0.14039	0.393	2.13085
0.365	0.14066	0.393	2.13085
0.365	0.14066	0.394	2.13488
0.366	0.14096	0.394	2.13488
0.366	0.14096	0.395	2.13855
0.367	0.14121	0.395	2.13855
0.367	0.14121	0.396	2.14243
0.368	0.14149	0.396	2.14243
0.369	0.14176	0.397	2.14623
0.369	0.14176	0.398	2.14998
0.37	0.14204	0.398	2.14998
0.37	0.14204	0.399	2.15369
0.371	0.14231	0.399	2.15369
0.371	0.14231	0.4	2.15736
0.372	0.14259	0.4	2.15736
0.372	0.14259	0.401	2.16101
0.373	0.14286	0.401	2.16101
0.373	0.14286	0.402	2.16464
0.374	0.14313	0.403	2.16826
0.375	0.1434	0.403	2.16826
0.375	0.1434	0.404	2.17187
0.376	0.14368	0.404	2.17187
0.376	0.14368	0.405	2.1755
0.377	0.14395	0.405	2.1755
0.377	0.14395	0.406	2.17915
0.378	0.14422	0.407	2.18283
0.378	0.14422	0.407	2.18283
0.379	0.14451	0.408	2.18654
0.379	0.14451	0.408	2.18654
0.38	0.14478	0.409	2.19031
0.38	0.14478	0.409	2.19031
0.381	0.14505	0.41	2.19413
0.382	0.14532	0.41	2.19413
0.382	0.14532	0.411	2.19802
0.383	0.14559	0.412	2.20198
0.383	0.14559	0.412	2.20198
0.384	0.14586	0.413	2.20601
0.384	0.14586	0.413	2.20601
0.385	0.14613	0.414	2.21011
0.385	0.14613	0.414	2.21011
0.386	0.1464	0.415	2.21428
0.386	0.1464	0.415	2.21428
0.387	0.14666	0.416	2.21851
0.387	0.14666	0.416	2.21851
0.388	0.14693	0.417	2.22279
0.388	0.14693	0.418	2.22712
0.389	0.1472	0.418	2.22712
0.389	0.1472	0.419	2.23148
0.39	0.14746	0.419	2.23148
0.39	0.14746	0.42	2.23588
0.391	0.14773	0.42	2.23588
0.391	0.14773	0.421	2.2403
0.392	0.148	0.421	2.2403
0.393	0.14826	0.422	2.24474
0.393	0.14826	0.423	2.24918
0.394	0.14853	0.423	2.24918
0.394	0.14853	0.424	2.25361
0.395	0.14879	0.424	2.25361
0.395	0.14879	0.425	2.25803
0.396	0.14905	0.426	2.26244
0.396	0.14905	0.426	2.26244
0.397	0.14932	0.427	2.26684
0.397	0.14932	0.427	2.26684
0.398	0.14958	0.428	2.27124
0.398	0.14958	0.428	2.27124
0.399	0.14984	0.429	2.27565
0.399	0.14984	0.43	2.28008
0.4	0.15011	0.43	2.28008
0.4	0.15011	0.431	2.28453
0.401	0.15037	0.431	2.28453
0.401	0.15037	0.432	2.289
0.402	0.15063	0.433	2.29351
0.402	0.15063	0.434	2.29805
0.403	0.15089	0.435	2.30262
0.403	0.15089	0.435	2.30262
0.404	0.15115	0.436	2.30723
0.404	0.15115	0.437	2.3119
0.405	0.15141	0.437	2.3119
0.405	0.15141	0.438	2.31662
0.406	0.15167	0.438	2.31662
0.406	0.15167	0.439	2.32142
0.407	0.15193	0.439	2.32142
0.408	0.15219	0.44	2.32631
0.408	0.15219	0.44	2.32631
0.409	0.15245	0.441	2.3313
0.409	0.15245	0.441	2.3313
0.41	0.15271	0.442	2.3364
0.41	0.15271	0.443	2.3416
0.411	0.15297	0.443	2.3416
0.411	0.15297	0.444	2.34692
0.412	0.15322	0.445	2.35232
0.412	0.15322	0.445	2.35232
0.413	0.15348	0.446	2.35781
0.414	0.15374	0.446	2.35781
0.414	0.15374	0.447	2.36336
0.415	0.15399	0.447	2.36336
0.415	0.15399	0.448	2.36894
0.416	0.15425	0.448	2.36894
0.416	0.15425	0.449	2.37453
0.417	0.1545	0.449	2.37453
0.417	0.1545	0.45	2.3801
0.418	0.15476	0.45	2.3801
0.418	0.15476	0.451	2.38563
0.419	0.15501	0.452	2.3911
0.419	0.15501	0.452	2.3911
0.42	0.15527	0.453	2.3965
0.42	0.15527	0.453	2.3965
0.421	0.15552	0.454	2.40181
0.421	0.15552	0.454	2.40181
0.422	0.15577	0.455	2.40704
0.422	0.15577	0.456	2.41218
0.423	0.15603	0.456	2.41218
0.423	0.15603	0.457	2.41723
0.424	0.15628	0.457	2.41723
0.425	0.15653	0.458	2.4222
0.425	0.15653	0.458	2.4222
0.426	0.15678	0.459	2.4271
0.426	0.15678	0.459	2.4271
0.427	0.15703	0.46	2.43193
0.427	0.15703	0.46	2.43193
0.428	0.15729	0.461	2.4367
0.428	0.15729	0.461	2.4367
0.429	0.15754	0.462	2.44142
0.429	0.15754	0.463	2.4461
0.43	0.15779	0.463	2.4461
0.43	0.15779	0.464	2.45074
0.431	0.15804	0.464	2.45074
0.431	0.15804	0.465	2.45534
0.432	0.15828	0.465	2.45534
0.432	0.15828	0.466	2.45991
0.433	0.15853	0.466	2.45991
0.433	0.15853	0.467	2.46444
0.434	0.15878	0.468	2.46894
0.434	0.15878	0.468	2.46894
0.435	0.15903	0.469	2.47339
0.435	0.15903	0.469	2.47339
0.436	0.15928	0.47	2.4778
0.436	0.15928	0.47	2.4778
0.437	0.15952	0.471	2.48215
0.437	0.15952	0.471	2.48215
0.438	0.15977	0.472	2.48681
0.438	0.15977	0.473	2.49103
0.439	0.16002	0.473	2.49103
0.44	0.16026	0.474	2.49518
0.44	0.16026	0.474	2.49518
0.441	0.16051	0.475	2.49926
0.441	0.16051	0.476	2.50326
0.442	0.16075	0.476	2.50326
0.442	0.16075	0.477	2.50717
0.443	0.161	0.477	2.50717
0.443	0.161	0.478	2.511
0.444	0.16124	0.478	2.511
0.444	0.16124	0.479	2.51474
0.445	0.16149	0.479	2.51474
0.445	0.16149	0.48	2.51837
0.446	0.16173	0.48	2.51837
0.446	0.16173	0.481	2.5219
0.447	0.16197	0.481	2.5219
0.447	0.16197	0.482	2.52532
0.448	0.16221	0.483	2.52864
0.448	0.16221	0.484	2.53186
0.449	0.16246	0.484	2.53186
0.449	0.16246	0.485	2.535
0.45	0.1627	0.485	2.535
0.45	0.1627	0.486	2.53806
0.451	0.16294	0.486	2.53806
0.451	0.16294	0.487	2.54106
0.452	0.16318	0.488	2.544
0.452	0.16318	0.488	2.544
0.453	0.16342	0.489	2.54688
0.453	0.16342	0.489	2.54688
0.454	0.16366	0.49	2.54972
0.454	0.16366	0.49	2.54972
0.455	0.1639	0.491	2.55254
0.455	0.1639	0.491	2.55254
0.456	0.16414	0.492	2.55535
0.456	0.16414	0.492	2.55535
0.457	0.16438	0.493	2.55818
0.458	0.16461	0.494	2.56103
0.458	0.16461	0.494	2.56103
0.459	0.16485	0.495	2.56393
0.459	0.16485	0.495	2.56393
0.46	0.16509	0.496	2.56689
0.46	0.16509	0.496	2.56689
0.461	0.16533	0.497	2.56995
0.461	0.16533	0.498	2.57311
0.462	0.16558	0.498	2.57311
0.462	0.16558	0.499	2.57638
0.463	0.16582	0.499	2.57638
0.463	0.16582	0.5	2.57977
0.464	0.16605	0.5	2.57977
0.464	0.16605	0.501	2.58328
0.465	0.16627	0.502	2.5869
0.466	0.1665	0.502	2.5869
0.466	0.1665	0.503	2.59064
0.467	0.16674	0.503	2.59064
0.467	0.16674	0.504	2.59449
0.468	0.16697	0.504	2.59449
0.468	0.16697	0.505	2.59843
0.469	0.16722	0.506	2.60247
0.469	0.16722	0.506	2.60247
0.47	0.16746	0.507	2.60658
0.47	0.16746	0.507	2.60658
0.471	0.16769	0.508	2.61073
0.471	0.16769	0.508	2.61073
0.472	0.16792	0.509	2.61491
0.472	0.16792	0.509	2.61491
0.473	0.16815	0.51	2.61908
0.473	0.16815	0.51	2.61908
0.474	0.16838	0.511	2.62325
0.475	0.16861	0.511	2.62325
0.475	0.16861	0.512	2.62739
0.476	0.16885	0.513	2.63151
0.476	0.16885	0.513	2.63151
0.477	0.16907	0.514	2.63561
0.477	0.16907	0.514	2.63561
0.478	0.1693	0.515	2.63969
0.478	0.1693	0.515	2.63969
0.479	0.16953	0.516	2.64395
0.479	0.16953	0.516	2.64395
0.48	0.16976	0.517	2.64799
0.48	0.16976	0.517	2.64799
0.481	0.16999	0.518	2.65203
0.482	0.17022	0.519	2.65608
0.482	0.17022	0.519	2.65608
0.483	0.17044	0.52	2.66015
0.483	0.17044	0.52	2.66015
0.484	0.17067	0.521	2.66403
0.484	0.17067	0.521	2.66403
0.485	0.1709	0.522	2.66819
0.485	0.1709	0.522	2.66819
0.486	0.17112	0.523	2.67242
0.486	0.17112	0.524	2.67691
0.487	0.17135	0.524	2.67691
0.487	0.17135	0.525	2.68112
0.488	0.17157	0.525	2.68112
0.488	0.17157	0.526	2.6856
0.489	0.1718	0.526	2.6856
0.49	0.17202	0.527	2.69018
0.49	0.17202	0.527	2.69018
0.491	0.17224	0.528	2.69486
0.491	0.17224	0.529	2.69961
0.492	0.17247	0.529	2.69961
0.492	0.17247	0.53	2.70443
0.493	0.17269	0.53	2.70443
0.493	0.17269	0.531	2.70941
0.494	0.17291	0.531	2.70941
0.494	0.17291	0.532	2.71441
0.495	0.17313	0.532	2.71441
0.495	0.17313	0.533	2.71945
0.496	0.17335	0.533	2.71945
0.496	0.17335	0.534	2.7243
0.497	0.17357	0.534	2.7243
0.497	0.17357	0.535	2.72955
0.498	0.17379	0.536	2.73457
0.499	0.17401	0.536	2.73457
0.499	0.17401	0.537	2.73954
0.5	0.17423	0.537	2.73954
0.5	0.17423	0.538	2.74445
0.501	0.17445	0.538	2.74445
0.501	0.17445	0.539	2.74927
0.502	0.17467	0.539	2.74927
0.502	0.17467	0.54	2.75399
0.503	0.17488	0.54	2.75399
0.503	0.17488	0.541	2.7586
0.504	0.1751	0.541	2.7586
0.505	0.17532	0.542	2.76308
0.505	0.17532	0.543	2.76742
0.506	0.17553	0.543	2.76742
0.506	0.17553	0.544	2.77164
0.507	0.17575	0.544	2.77164
0.507	0.17575	0.545	2.77573
0.508	0.17596	0.546	2.77972
0.508	0.17596	0.546	2.77972
0.509	0.17618	0.547	2.78363
0.509	0.17618	0.547	2.78363
0.51	0.17639	0.548	2.78747
0.51	0.17639	0.549	2.79127
0.511	0.17661	0.549	2.79127
0.512	0.17682	0.55	2.79506
0.512	0.17682	0.55	2.79506
0.513	0.17703	0.551	2.79885
0.513	0.17703	0.551	2.79885
0.514	0.17724	0.552	2.80267
0.514	0.17724	0.553	2.80655
0.515	0.17746	0.554	2.8105
0.515	0.17746	0.555	2.81453
0.516	0.17767	0.555	2.81453
0.516	0.17767	0.556	2.81864
0.517	0.17788	0.556	2.81864
0.518	0.17809	0.557	2.82284
0.518	0.17809	0.557	2.82284
0.519	0.1783	0.558	2.82712
0.519	0.1783	0.558	2.82712
0.52	0.17851	0.559	2.83147
0.52	0.17851	0.559	2.83147
0.521	0.17871	0.56	2.83589
0.521	0.17871	0.56	2.83589
0.522	0.17892	0.561	2.84037
0.522	0.17892	0.562	2.84492
0.523	0.17913	0.562	2.84492
0.523	0.17913	0.563	2.84951
0.524	0.17934	0.563	2.84951
0.524	0.17934	0.564	2.85415
0.525	0.17954	0.564	2.85415
0.525	0.17954	0.565	2.85883
0.526	0.17975	0.565	2.85883
0.526	0.17975	0.566	2.86353
0.527	0.17995	0.567	2.86824
0.527	0.17995	0.567	2.86824
0.528	0.18016	0.568	2.87295
0.529	0.18036	0.568	2.87295
0.529	0.18036	0.569	2.87764
0.53	0.18057	0.569	2.87764
0.53	0.18057	0.57	2.8823
0.531	0.18077	0.57	2.8823
0.531	0.18077	0.571	2.88692
0.532	0.18097	0.572	2.89149
0.532	0.18097	0.572	2.89149
0.533	0.18118	0.573	2.89601
0.533	0.18118	0.573	2.89601
0.534	0.18138	0.574	2.9005
0.534	0.18138	0.574	2.9005
0.535	0.18158	0.575	2.90495
0.535	0.18158	0.575	2.90495
0.536	0.18178	0.576	2.90938
0.536	0.18178	0.576	2.90938
0.537	0.18198	0.577	2.91381
0.537	0.18198	0.578	2.91826
0.538	0.18218	0.578	2.91826
0.538	0.18218	0.579	2.92275
0.539	0.1824	0.579	2.92275
0.539	0.1824	0.58	2.92729
0.54	0.1826	0.58	2.92729
0.54	0.1826	0.581	2.9319
0.541	0.1828	0.581	2.9319
0.541	0.1828	0.582	2.93659
0.542	0.183	0.582	2.93659
0.542	0.183	0.583	2.94135
0.543	0.1832	0.583	2.94135
0.544	0.18339	0.584	2.94619
0.544	0.18339	0.585	2.95111
0.545	0.18359	0.585	2.95111
0.545	0.18359	0.586	2.95611
0.546	0.18379	0.586	2.95611
0.546	0.18379	0.587	2.9612
0.547	0.18398	0.587	2.9612
0.547	0.18398	0.588	2.96636
0.548	0.18418	0.588	2.96636
0.548	0.18418	0.589	2.9716
0.549	0.18437	0.589	2.9716
0.549	0.18437	0.59	2.9769
0.55	0.18456	0.591	2.98208
0.55	0.18456	0.591	2.98208
0.551	0.18473	0.592	2.98755
0.551	0.18473	0.592	2.98755
0.552	0.18493	0.593	2.99306
0.552	0.18493	0.593	2.99306
0.553	0.18512	0.594	2.99859
0.553	0.18512	0.594	2.99859
0.554	0.18531	0.595	3.00414
0.554	0.18531	0.595	3.00414
0.555	0.18553	0.596	3.00969
0.555	0.18553	0.597	3.01512
0.556	0.18572	0.597	3.01512
0.556	0.18572	0.598	3.02073
0.557	0.18591	0.598	3.02073
0.557	0.18591	0.599	3.02616
0.558	0.1861	0.599	3.02616
0.558	0.1861	0.6	3.03151
0.559	0.18629	0.601	3.03676
0.559	0.18629	0.601	3.03676
0.56	0.18648	0.602	3.04167
0.56	0.18648	0.602	3.04167
0.561	0.18664	0.603	3.04698
0.561	0.18664	0.603	3.04698
0.562	0.18683	0.604	3.05195
0.562	0.18683	0.604	3.05195
0.563	0.18702	0.605	3.05682
0.564	0.18721	0.606	3.06143
0.564	0.18721	0.606	3.06143
0.565	0.18739	0.607	3.06619
0.565	0.18739	0.607	3.06619
0.566	0.18758	0.608	3.07104
0.566	0.18758	0.608	3.07104
0.567	0.18776	0.609	3.07569
0.567	0.18776	0.609	3.07569
0.568	0.18795	0.61	3.08031
0.568	0.18795	0.61	3.08031
0.569	0.18814	0.611	3.08492
0.57	0.18832	0.611	3.08492
0.57	0.18832	0.612	3.08953
0.571	0.1885	0.613	3.094
0.571	0.1885	0.613	3.094
0.572	0.18869	0.614	3.09882
0.572	0.18869	0.614	3.09882
0.573	0.18887	0.615	3.1035
0.573	0.18887	0.615	3.1035
0.574	0.18905	0.616	3.10821
0.574	0.18905	0.616	3.10821
0.575	0.18924	0.617	3.11268
0.575	0.18924	0.617	3.11268
0.576	0.18942	0.618	3.11743
0.576	0.18942	0.619	3.12219
0.577	0.1896	0.619	3.12219
0.577	0.1896	0.62	3.12696
0.578	0.18981	0.62	3.12696
0.578	0.18981	0.621	3.13205
0.579	0.18999	0.621	3.13205
0.579	0.18999	0.622	3.13645
0.58	0.19017	0.622	3.13645
0.581	0.19032	0.623	3.14115
0.581	0.19032	0.623	3.14115
0.582	0.1905	0.624	3.14581
0.582	0.1905	0.624	3.14581
0.583	0.19068	0.625	3.15041
0.583	0.19068	0.626	3.15494
0.584	0.19086	0.626	3.15494
0.584	0.19086	0.627	3.1594
0.585	0.19104	0.627	3.1594
0.585	0.19104	0.628	3.16379
0.586	0.19121	0.628	3.16379
0.586	0.19121	0.629	3.16812
0.587	0.19139	0.629	3.16812
0.588	0.19157	0.63	3.1724
0.588	0.19157	0.63	3.1724
0.589	0.19174	0.631	3.17665
0.589	0.19174	0.631	3.17665
0.59	0.19192	0.632	3.18086
0.59	0.19192	0.632	3.18086
0.591	0.19212	0.633	3.18504
0.591	0.19212	0.634	3.18921
0.592	0.1923	0.634	3.18921
0.592	0.1923	0.635	3.19338
0.593	0.19247	0.635	3.19338
0.593	0.19247	0.636	3.19754
0.594	0.19264	0.636	3.19754
0.594	0.19264	0.637	3.20169
0.595	0.19282	0.637	3.20169
0.595	0.19282	0.638	3.20585
0.596	0.19299	0.639	3.21001
0.596	0.19299	0.639	3.21001
0.597	0.19317	0.64	3.21417
0.597	0.19317	0.64	3.21417
0.598	0.19334	0.641	3.21833
0.598	0.19334	0.641	3.21833
0.599	0.19351	0.642	3.22249
0.599	0.19351	0.643	3.22665
0.6	0.19366	0.643	3.22665
0.601	0.19383	0.644	3.2308
0.601	0.19383	0.644	3.2308
0.602	0.194	0.645	3.23495
0.602	0.194	0.645	3.23495
0.603	0.19417	0.646	3.23908
0.603	0.19417	0.646	3.23908
0.604	0.19437	0.647	3.24321
0.604	0.19437	0.647	3.24321
0.605	0.19454	0.648	3.24734
0.605	0.19454	0.648	3.24734
0.606	0.19471	0.649	3.25149
0.606	0.19471	0.65	3.25564
0.607	0.19488	0.65	3.25564
0.607	0.19488	0.651	3.25983
0.608	0.19502	0.651	3.25983
0.609	0.19519	0.652	3.26405
0.609	0.19519	0.652	3.26405
0.61	0.19536	0.653	3.2683
0.61	0.19536	0.654	3.27258
0.611	0.19553	0.654	3.27258
0.611	0.19553	0.655	3.2769
0.612	0.19569	0.655	3.2769
0.612	0.19569	0.656	3.28123
0.613	0.19586	0.656	3.28123
0.613	0.19586	0.657	3.28557
0.614	0.19603	0.657	3.28557
0.614	0.19603	0.658	3.28991
0.615	0.1962	0.659	3.29424
0.615	0.1962	0.659	3.29424
0.616	0.19636	0.66	3.29856
0.616	0.19636	0.66	3.29856
0.617	0.19653	0.661	3.30285
0.617	0.19653	0.661	3.30285
0.618	0.19669	0.662	3.30713
0.618	0.19669	0.662	3.30713
0.619	0.19686	0.663	3.31137
0.619	0.19686	0.664	3.31558
0.62	0.19702	0.664	3.31558
0.62	0.19702	0.665	3.31975
0.621	0.19719	0.665	3.31975
0.622	0.19735	0.666	3.32388
0.622	0.19735	0.666	3.32388
0.623	0.19752	0.667	3.32798
0.623	0.19752	0.667	3.32798
0.624	0.19768	0.668	3.33205
0.624	0.19768	0.669	3.33609
0.625	0.19784	0.669	3.33609
0.625	0.19784	0.67	3.34013
0.626	0.19801	0.67	3.34013
0.626	0.19801	0.671	3.34415
0.627	0.19817	0.671	3.34415
0.627	0.19817	0.672	3.34816
0.628	0.19835	0.673	3.35218
0.629	0.19852	0.673	3.35218
0.629	0.19852	0.674	3.35618
0.63	0.19868	0.675	3.3602
0.63	0.19868	0.675	3.3602
0.631	0.19882	0.676	3.36423
0.631	0.19882	0.676	3.36423
0.632	0.19898	0.677	3.36827
0.632	0.19898	0.677	3.36827
0.633	0.19914	0.678	3.37231
0.633	0.19914	0.678	3.37231
0.634	0.1993	0.679	3.37637
0.635	0.19946	0.679	3.37637
0.635	0.19946	0.68	3.38043
0.636	0.19962	0.68	3.38043
0.636	0.19962	0.681	3.38451
0.637	0.19978	0.681	3.38451
0.637	0.19978	0.682	3.38861
0.638	0.19994	0.683	3.39273
0.638	0.19994	0.683	3.39273
0.639	0.2001	0.684	3.39689
0.639	0.2001	0.684	3.39689
0.64	0.20026	0.685	3.40108
0.64	0.20026	0.685	3.40108
0.641	0.20042	0.686	3.40532
0.641	0.20042	0.686	3.40532
0.642	0.20058	0.687	3.4096
0.642	0.20058	0.688	3.41392
0.643	0.20074	0.688	3.41392
0.643	0.20074	0.689	3.4183
0.644	0.20089	0.689	3.4183
0.644	0.20089	0.69	3.42274
0.645	0.20105	0.69	3.42274
0.645	0.20105	0.691	3.42724
0.646	0.20121	0.691	3.42724
0.646	0.20121	0.692	3.43179
0.647	0.20137	0.692	3.43179
0.647	0.20137	0.693	3.43637
0.648	0.20152	0.693	3.43637
0.648	0.20152	0.694	3.44098
0.649	0.20168	0.694	3.44098
0.649	0.20168	0.695	3.44562
0.65	0.20184	0.695	3.44562
0.65	0.20184	0.696	3.4503
0.651	0.20199	0.697	3.455
0.651	0.20199	0.697	3.455
0.652	0.20215	0.698	3.45975
0.652	0.20215	0.698	3.45975
0.653	0.2023	0.699	3.46452
0.653	0.2023	0.699	3.46452
0.654	0.20246	0.7	3.46932
0.655	0.20262	0.7	3.46932
0.655	0.20262	0.701	3.47413
0.656	0.20277	0.701	3.47413
0.656	0.20277	0.702	3.47893
0.657	0.20293	0.703	3.48371
0.657	0.20293	0.703	3.48371
0.658	0.20308	0.704	3.48846
0.658	0.20308	0.705	3.49317
0.659	0.20323	0.705	3.49317
0.659	0.20323	0.706	3.49785
0.66	0.20339	0.706	3.49785
0.66	0.20339	0.707	3.50251
0.661	0.20354	0.708	3.50716
0.661	0.20354	0.708	3.50716
0.662	0.2037	0.709	3.51187
0.662	0.2037	0.709	3.51187
0.663	0.20387	0.71	3.51648
0.663	0.20387	0.71	3.51648
0.664	0.20402	0.711	3.52117
0.664	0.20402	0.711	3.52117
0.665	0.20416	0.712	3.5259
0.665	0.20416	0.713	3.53066
0.666	0.20431	0.713	3.53066
0.666	0.20431	0.714	3.53549
0.667	0.20446	0.714	3.53549
0.667	0.20446	0.715	3.54033
0.668	0.20461	0.716	3.54515
0.668	0.20461	0.716	3.54515
0.669	0.20477	0.717	3.54996
0.669	0.20477	0.717	3.54996
0.67	0.20492	0.718	3.55476
0.67	0.20492	0.718	3.55476
0.671	0.20507	0.719	3.55955
0.672	0.20522	0.719	3.55955
0.672	0.20522	0.72	3.56434
0.673	0.20537	0.72	3.56434
0.673	0.20537	0.721	3.56912
0.674	0.20552	0.721	3.56912
0.674	0.20552	0.722	3.57389
0.675	0.20568	0.722	3.57389
0.675	0.20568	0.723	3.57867
0.676	0.20583	0.723	3.57867
0.676	0.20583	0.724	3.58343
0.677	0.20598	0.725	3.58819
0.677	0.20598	0.725	3.58819
0.678	0.20613	0.726	3.59295
0.678	0.20613	0.726	3.59295
0.679	0.20628	0.727	3.59769
0.679	0.20628	0.727	3.59769
0.68	0.20643	0.728	3.60243
0.681	0.20658	0.729	3.60716
0.681	0.20658	0.729	3.60716
0.682	0.20673	0.73	3.61189
0.682	0.20673	0.731	3.61661
0.683	0.20688	0.731	3.61661
0.683	0.20688	0.732	3.62132
0.684	0.20703	0.732	3.62132
0.684	0.20703	0.733	3.62603
0.685	0.20718	0.733	3.62603
0.685	0.20718	0.734	3.63073
0.686	0.20732	0.735	3.63543
0.686	0.20732	0.735	3.63543
0.687	0.20747	0.736	3.64012
0.687	0.20747	0.736	3.64012
0.688	0.20762	0.737	3.6448
0.688	0.20762	0.737	3.6448
0.689	0.20777	0.738	3.64948
0.69	0.20792	0.738	3.64948
0.69	0.20792	0.739	3.65415
0.691	0.20807	0.74	3.65882
0.691	0.20807	0.74	3.65882
0.692	0.20821	0.741	3.66349
0.692	0.20821	0.741	3.66349
0.693	0.20836	0.742	3.66815
0.693	0.20836	0.742	3.66815
0.694	0.20851	0.743	3.67282
0.694	0.20851	0.743	3.67282
0.695	0.20866	0.744	3.67747
0.695	0.20866	0.744	3.67747
0.696	0.2088	0.745	3.68213
0.696	0.2088	0.746	3.68678
0.697	0.20895	0.747	3.69142
0.697	0.20895	0.747	3.69142
0.698	0.2091	0.748	3.69606
0.698	0.2091	0.748	3.69606
0.699	0.20924	0.749	3.7007
0.699	0.20924	0.749	3.7007
0.7	0.20939	0.75	3.70533
0.7	0.20939
0.701	0.20954
0.701	0.20954
0.702	0.20968
0.702	0.20968
0.703	0.20983
0.703	0.20983
0.704	0.20997
0.704	0.20997
0.705	0.21012
0.705	0.21012
0.706	0.21026
0.706	0.21026
0.707	0.21041
0.707	0.21041
0.708	0.21055
0.709	0.2107
0.709	0.2107
0.71	0.21084
0.71	0.21084
0.711	0.21099
0.711	0.21099
0.712	0.21113
0.712	0.21113
0.713	0.21127
0.713	0.21127
0.714	0.21142
0.714	0.21142
0.715	0.21156
0.715	0.21156
0.716	0.2117
0.716	0.2117
0.717	0.21185
0.717	0.21185
0.718	0.21199
0.718	0.21199
0.719	0.21213
0.719	0.21213
0.72	0.21228
0.72	0.21228
0.721	0.21242
0.721	0.21242
0.722	0.21256
0.722	0.21256
0.723	0.2127
0.723	0.2127
0.724	0.21284
0.724	0.21284
0.725	0.21298
0.725	0.21298
0.726	0.21313
0.726	0.21313
0.727	0.21327
0.727	0.21327
0.728	0.21341
0.729	0.21355
0.729	0.21355
0.73	0.21369
0.73	0.21369
0.731	0.21383
0.731	0.21383
0.732	0.21397
0.732	0.21397
0.733	0.21411
0.733	0.21411
0.734	0.21426
0.734	0.21426
0.735	0.2144
0.735	0.2144
0.736	0.21454
0.736	0.21454
0.737	0.21467
0.737	0.21467
0.738	0.21481
0.738	0.21481
0.739	0.21495
0.739	0.21495
0.74	0.21509
0.74	0.21509
0.741	0.21523
0.741	0.21523
0.742	0.21536
0.742	0.21536
0.743	0.2155
0.743	0.2155
0.744	0.21564
0.744	0.21564
0.745	0.21578
0.745	0.21578
0.746	0.21591
0.746	0.21591
0.747	0.21605
0.748	0.21618
0.748	0.21618
0.749	0.21632
0.749	0.21632
0.75	0.21645
0.75	0.21645
0.751	0.21658
0.751	0.21658
0.752	0.21673
0.752	0.21673
0.753	0.21686
0.753	0.21686
0.754	0.217
0.754	0.217
0.755	0.21713
0.755	0.21713
0.756	0.21727
0.756	0.21727
0.757	0.2174
0.757	0.2174
0.758	0.21753
0.758	0.21753
0.759	0.21767
0.759	0.21767
0.76	0.2178
0.76	0.2178
0.761	0.21793
0.761	0.21793
0.762	0.21806
0.762	0.21806
0.763	0.21819
0.763	0.21819
0.764	0.21832
0.765	0.21846
0.765	0.21846
0.766	0.21859
0.766	0.21859
0.767	0.21873
0.767	0.21873
0.768	0.21886
0.768	0.21886
0.769	0.21898
0.769	0.21898
0.77	0.21912
0.77	0.21912
0.771	0.21925
0.771	0.21925
0.772	0.21938
0.772	0.21938
0.773	0.21952
0.773	0.21952
0.774	0.21964
0.774	0.21964
0.775	0.21977
0.775	0.21977
0.776	0.2199
0.776	0.2199
0.777	0.22003
0.777	0.22003
0.778	0.22016
0.778	0.22016
0.779	0.22029
0.779	0.22029
0.78	0.22042
0.781	0.22054
0.781	0.22054
0.782	0.22067
0.782	0.22067
0.783	0.2208
0.783	0.2208
0.784	0.22093
0.784	0.22093
0.785	0.22106
0.785	0.22106
0.786	0.22118
0.787	0.22131
0.787	0.22131
0.788	0.22144
0.788	0.22144
0.789	0.22157
0.789	0.22157
0.79	0.22169
0.79	0.22169
0.791	0.22182
0.791	0.22182
0.792	0.22195
0.792	0.22195
0.793	0.22207
0.793	0.22207
0.794	0.2222
0.794	0.2222
0.795	0.22232
0.795	0.22232
0.796	0.22245
0.796	0.22245
0.797	0.22257
0.798	0.2227
0.798	0.2227
0.799	0.22282
0.799	0.22282
0.8	0.22295
0.8	0.22295
0.801	0.22307
0.801	0.22307
0.802	0.2232
0.802	0.2232
0.803	0.22332
0.803	0.22332
0.804	0.22344
0.804	0.22344
0.805	0.22357
0.805	0.22357
0.806	0.22369
0.807	0.22381
0.807	0.22381
0.808	0.22394
0.808	0.22394
0.809	0.22406
0.809	0.22406
0.81	0.22418
0.81	0.22418
0.811	0.2243
0.811	0.2243
0.812	0.22442
0.812	0.22442
0.813	0.22455
0.813	0.22455
0.814	0.22467
0.814	0.22467
0.815	0.22479
0.815	0.22479
0.816	0.22491
0.816	0.22491
0.817	0.22503
0.817	0.22503
0.818	0.22515
0.818	0.22515
0.819	0.22527
0.819	0.22527
0.82	0.22539
0.82	0.22539
0.821	0.22551
0.821	0.22551
0.822	0.22563
0.822	0.22563
0.823	0.22575
0.823	0.22575
0.824	0.22587
0.824	0.22587
0.825	0.22599
0.826	0.22611
0.826	0.22611
0.827	0.22623
0.827	0.22623
0.828	0.22635
0.828	0.22635
0.829	0.22646
0.829	0.22646
0.83	0.22658
0.83	0.22658
0.831	0.2267
0.831	0.2267
0.832	0.22682
0.832	0.22682
0.833	0.22694
0.833	0.22694
0.834	0.22705
0.834	0.22705
0.835	0.22717
0.835	0.22717
0.836	0.22729
0.836	0.22729
0.837	0.2274
0.837	0.2274
0.838	0.22752
0.838	0.22752
0.839	0.22764
0.839	0.22764
0.84	0.22775
0.84	0.22775
0.841	0.22787
0.841	0.22787
0.842	0.22799
0.842	0.22799
0.843	0.2281
0.843	0.2281
0.844	0.22822
0.844	0.22822
0.845	0.22833
0.845	0.22833
0.846	0.22845
0.846	0.22845
0.847	0.22856
0.847	0.22856
0.848	0.22868
0.848	0.22868
0.849	0.22879
0.85	0.22891
0.85	0.22891
0.851	0.22902
0.851	0.22902
0.852	0.22914
0.852	0.22914
0.853	0.22925
0.853	0.22925
0.854	0.22937
0.854	0.22937
0.855	0.22948
0.855	0.22948
0.856	0.22959
0.856	0.22959
0.857	0.22971
0.857	0.22971
0.858	0.22982
0.858	0.22982
0.859	0.22993
0.859	0.22993
0.86	0.23005
0.86	0.23005
0.861	0.23016
0.861	0.23016
0.862	0.23027
0.862	0.23027
0.863	0.23039
0.863	0.23039
0.864	0.2305
0.864	0.2305
0.865	0.23061
0.865	0.23061
0.866	0.23073
0.866	0.23073
0.867	0.23084
0.867	0.23084
0.868	0.23095
0.868	0.23095
0.869	0.23106
0.87	0.23118
0.87	0.23118
0.871	0.23129
0.871	0.23129
0.872	0.2314
0.872	0.2314
0.873	0.23151
0.873	0.23151
0.874	0.23162
0.874	0.23162
0.875	0.23174
0.876	0.23185
0.876	0.23185
0.877	0.23196
0.877	0.23196
0.878	0.23207
0.878	0.23207
0.879	0.23218
0.879	0.23218
0.88	0.23229
0.88	0.23229
0.881	0.23241
0.881	0.23241
0.882	0.23252
0.882	0.23252
0.883	0.23263
0.883	0.23263
0.884	0.23274
0.884	0.23274
0.885	0.23285
0.885	0.23285
0.886	0.23296
0.886	0.23296
0.887	0.23307
0.887	0.23307
0.888	0.23318
0.888	0.23318
0.889	0.23329
0.889	0.23329
0.89	0.2334
0.89	0.2334
0.891	0.23351
0.891	0.23351
0.892	0.23362
0.892	0.23362
0.893	0.23373
0.893	0.23373
0.894	0.23384
0.894	0.23384
0.895	0.23395
0.895	0.23395
0.896	0.23406
0.896	0.23406
0.897	0.23417
0.897	0.23417
0.898	0.23428
0.898	0.23428
0.899	0.23439
0.899	0.23439
0.9	0.2345
0.9	0.2345
0.901	0.23461
0.901	0.23461
0.902	0.23472
0.902	0.23472
0.903	0.23483
0.903	0.23483
0.904	0.23494
0.904	0.23494
0.905	0.23504
0.905	0.23504
0.906	0.23515
0.906	0.23515
0.907	0.23526
0.907	0.23526
0.908	0.23537
0.908	0.23537
0.909	0.23548
0.909	0.23548
0.91	0.23559
0.911	0.2357
0.911	0.2357
0.912	0.23581
0.912	0.23581
0.913	0.23591
0.913	0.23591
0.914	0.23602
0.914	0.23602
0.915	0.23613
0.915	0.23613
0.916	0.23624
0.916	0.23624
0.917	0.23635
0.917	0.23635
0.918	0.23645
0.918	0.23645
0.919	0.23656
0.919	0.23656
0.92	0.23667
0.921	0.23678
0.921	0.23678
0.922	0.23689
0.922	0.23689
0.923	0.23699
0.923	0.23699
0.924	0.2371
0.924	0.2371
0.925	0.23721
0.925	0.23721
0.926	0.23731
0.926	0.23731
0.927	0.23742
0.928	0.23753
0.928	0.23753
0.929	0.23764
0.929	0.23764
0.93	0.23774
0.93	0.23774
0.931	0.23785
0.931	0.23785
0.932	0.23796
0.932	0.23796
0.933	0.23806
0.933	0.23806
0.934	0.23817
0.934	0.23817
0.935	0.23828
0.935	0.23828
0.936	0.23838
0.936	0.23838
0.937	0.23849
0.937	0.23849
0.938	0.2386
0.938	0.2386
0.939	0.2387
0.939	0.2387
0.94	0.23881
0.941	0.23892
0.941	0.23892
0.942	0.23902
0.942	0.23902
0.943	0.23913
0.943	0.23913
0.944	0.23923
0.944	0.23923
0.945	0.23934
0.945	0.23934
0.946	0.23944
0.946	0.23944
0.947	0.23955
0.947	0.23955
0.948	0.23966
0.948	0.23966
0.949	0.23976
0.949	0.23976
0.95	0.23987
0.95	0.23987
0.951	0.23997
0.951	0.23997
0.952	0.24008
0.952	0.24008
0.953	0.24018
0.953	0.24018
0.954	0.24029
0.954	0.24029
0.955	0.24039
0.955	0.24039
0.956	0.2405
0.956	0.2405
0.957	0.2406
0.957	0.2406
0.958	0.24071
0.958	0.24071
0.959	0.24081
0.96	0.24092
0.96	0.24092
0.961	0.24102
0.961	0.24102
0.962	0.24113
0.962	0.24113
0.963	0.24123
0.963	0.24123
0.964	0.24134
0.964	0.24134
0.965	0.24144
0.965	0.24144
0.966	0.24155
0.966	0.24155
0.967	0.24165
0.968	0.24176
0.968	0.24176
0.969	0.24186
0.969	0.24186
0.97	0.24197
0.97	0.24197
0.971	0.24207
0.971	0.24207
0.972	0.24218
0.973	0.24228
0.973	0.24228
0.974	0.24239
0.974	0.24239
0.975	0.24249
0.975	0.24249
0.976	0.24259
0.976	0.24259
0.977	0.2427
0.977	0.2427
0.978	0.2428
0.978	0.2428
0.979	0.24291
0.979	0.24291
0.98	0.24301
0.98	0.24301
0.981	0.24312
0.981	0.24312
0.982	0.24322
0.982	0.24322
0.983	0.24332
0.983	0.24332
0.984	0.24343
0.984	0.24343
0.985	0.24353
0.985	0.24353
0.986	0.24364
0.986	0.24364
0.987	0.24374
0.987	0.24374
0.988	0.24385
0.988	0.24385
0.989	0.24395
0.989	0.24395
0.99	0.24406
0.991	0.24416
0.991	0.24416
0.992	0.24426
0.992	0.24426
0.993	0.24437
0.993	0.24437
0.994	0.24447
0.994	0.24447
0.995	0.24458
0.995	0.24458
0.996	0.24468
0.996	0.24468
0.997	0.24479
0.997	0.24479
0.998	0.24489
0.999	0.245
0.999	0.245
1	0.2451
1	0.2451
1.001	0.24521
1.001	0.24521
1.002	0.24531
1.002	0.24531
1.003	0.24541
1.003	0.24541
1.004	0.24552
1.004	0.24552
1.005	0.24562
1.005	0.24562
1.006	0.24573
1.006	0.24573
1.007	0.24583
1.007	0.24583
1.008	0.24594
1.008	0.24594
1.009	0.24604
1.009	0.24604
1.01	0.24615
1.01	0.24615
1.011	0.24625
1.011	0.24625
1.012	0.24636
1.012	0.24636
1.013	0.24647
1.013	0.24647
1.014	0.24657
1.015	0.24668
1.015	0.24668
1.016	0.24678
1.016	0.24678
1.017	0.24689
1.017	0.24689
1.018	0.24699
1.018	0.24699
1.019	0.2471
1.019	0.2471
1.02	0.2472
1.02	0.2472
1.021	0.24731
1.021	0.24731
1.022	0.24741
1.022	0.24741
1.023	0.24752
1.023	0.24752
1.024	0.24763
1.025	0.24773
1.025	0.24773
1.026	0.24784
1.026	0.24784
1.027	0.24794
1.027	0.24794
1.028	0.24805
1.028	0.24805
1.029	0.24816
1.029	0.24816
1.03	0.24826
1.03	0.24826
1.031	0.24837
1.032	0.24847
1.032	0.24847
1.033	0.24858
1.033	0.24858
1.034	0.24869
1.034	0.24869
1.035	0.24879
1.035	0.24879
1.036	0.2489
1.036	0.2489
1.037	0.249
1.038	0.24911
1.038	0.24911
1.039	0.24922
1.039	0.24922
1.04	0.24932
1.04	0.24932
1.041	0.24943
1.041	0.24943
1.042	0.24953
1.042	0.24953
1.043	0.24964
1.043	0.24964
1.044	0.24975
1.044	0.24975
1.045	0.24985
[truncated: 11,794 more rows]

## Sheet: Fig.2i
Hydrogel weight ratio (mg/mL)	Cell viability (OD)			mean	error	Cell viability (OD)			mean	error
0	1.07	1.07	1.17	1.1	0.06	1.48	1.48	1.54	1.5	0.04
70	1.19	1.08	1.31	1.19	0.11	1.59	1.46	1.48	1.51	0.08
140	1.2	1.19	1.19	1.19	0.01	1.44	1.5	1.59	1.51	0.08
210	1.13	1.19	1.16	1.16	0.03	1.46	1.54	1.42	1.47	0.07
280	1.11	1.13	1.17	1.15	0.04	1.54	1.48	1.45	1.49	0.05

## Sheet: Fig.3a
Freguency (GHz)	S11(dB)	S11(dB)	S11(dB)
2.401	-0.05214	-0.08662	-0.3651
2.40345	-0.06142	-0.10744	-0.57612
2.4059	-0.07336	-0.13667	-1.02768
2.40835	-0.08912	-0.17942	-2.23772
2.4108	-0.11048	-0.24544	-6.9182
2.41325	-0.14041	-0.35489	-12.9893
2.4157	-0.18417	-0.55493	-3.32642
2.41815	-0.25166	-0.97585	-1.37052
2.4206	-0.36335	-2.07398	-0.72262
2.42305	-0.56698	-6.12725	-0.44141
2.4255	-0.99378	-15.5874	-0.29642
2.42795	-2.09936	-3.70228	-0.21246
2.4304	-6.12099	-1.48172	-0.15966
2.43285	-15.9302	-0.76807	-0.12435
2.4353	-3.81251	-0.46421	-0.09961
2.43775	-1.52748	-0.30951	-0.0816
2.4402	-0.79135	-0.22072	-0.06809
2.44265	-0.47787	-0.16524	-0.0577
2.4451	-0.31835	-0.12833	-0.04953
2.44755	-0.22684	-0.10255	-0.043
2.45	-0.16969	-0.08385	-0.03769

## Sheet: Fig.3b
Degree	Gain (a.u.)	Gain (a.u.)	Gain (a.u.)	Gain (a.u.)	Gain (a.u.)	Gain (a.u.)
0	0.82023	0.82023	0.81327	0.82023	0.81891	0.81327
2	0.82017	0.81891	0.81322	0.82014	0.81884	0.81319
4	0.81809	0.81896	0.81118	0.82005	0.81877	0.81312
6	0.81401	0.81701	0.80713	0.81995	0.8187	0.81305
8	0.80794	0.81305	0.80112	0.81986	0.81863	0.81299
10	0.79991	0.80712	0.79316	0.81976	0.81856	0.81292
12	0.78997	0.79923	0.78329	0.81966	0.81849	0.81287
14	0.77816	0.78943	0.77157	0.81956	0.81842	0.81281
16	0.76455	0.77776	0.75804	0.81946	0.81835	0.81276
18	0.7492	0.76429	0.74278	0.81936	0.81829	0.81272
20	0.73218	0.74908	0.72587	0.81926	0.81822	0.81268
22	0.71359	0.73221	0.70738	0.81916	0.81816	0.81264
24	0.69352	0.71375	0.68741	0.81906	0.8181	0.81261
26	0.67207	0.69381	0.66606	0.81896	0.81804	0.81259
28	0.64933	0.67248	0.64344	0.81886	0.81799	0.81257
30	0.62544	0.64986	0.61966	0.81876	0.81793	0.81255
32	0.6005	0.62607	0.59483	0.81866	0.81789	0.81253
34	0.57464	0.60124	0.56909	0.81857	0.81784	0.81252
36	0.54799	0.57547	0.54256	0.81847	0.8178	0.81251
38	0.52068	0.5489	0.51537	0.81838	0.81776	0.81251
40	0.49284	0.52165	0.48766	0.8183	0.81772	0.81251
42	0.46461	0.49387	0.45956	0.81821	0.81769	0.81251
44	0.43613	0.4657	0.43122	0.81814	0.81766	0.81251
46	0.40754	0.43725	0.40278	0.81806	0.81764	0.81252
48	0.37897	0.40869	0.37437	0.81799	0.81762	0.81253
50	0.35058	0.38014	0.34613	0.81793	0.81761	0.81254
52	0.32248	0.35175	0.31821	0.81788	0.8176	0.81255
54	0.29483	0.32365	0.29074	0.81783	0.8176	0.81256
56	0.26776	0.29599	0.26385	0.81778	0.8176	0.81257
58	0.24138	0.26889	0.23768	0.81775	0.81761	0.81259
60	0.21584	0.24249	0.21235	0.81772	0.81762	0.8126
62	0.19126	0.21691	0.18798	0.8177	0.81763	0.81262
64	0.16775	0.19228	0.16469	0.81769	0.81765	0.81263
66	0.14542	0.16872	0.1426	0.81769	0.81768	0.81265
68	0.12438	0.14633	0.12181	0.8177	0.8177	0.81266
70	0.10474	0.12524	0.10241	0.81771	0.81774	0.81268
72	0.08658	0.10553	0.08451	0.81774	0.81777	0.81269
74	0.06999	0.0873	0.06817	0.81777	0.81781	0.8127
76	0.05505	0.07064	0.05349	0.81781	0.81786	0.81272
78	0.04183	0.05563	0.04053	0.81786	0.8179	0.81273
80	0.03039	0.04234	0.02934	0.81792	0.81795	0.81274
82	0.02079	0.03083	0.01999	0.81798	0.818	0.81275
84	0.01306	0.02116	0.01251	0.81806	0.81805	0.81276
86	0.00726	0.01337	0.00694	0.81813	0.81811	0.81277
88	0.0034	0.0075	0.0033	0.81822	0.81816	0.81278
90	0.0015	0.00357	0.00161	0.81831	0.81822	0.81278
92	0.00157	0.00161	0.00187	0.8184	0.81827	0.81279
94	0.00361	0.00162	0.00408	0.81849	0.81833	0.81279
96	0.00762	0.0036	0.00823	0.81859	0.81838	0.81279
98	0.01356	0.00754	0.0143	0.81869	0.81844	0.81279
100	0.02141	0.01343	0.02225	0.81879	0.81849	0.81279
102	0.03115	0.02123	0.03206	0.81889	0.81854	0.81279
104	0.04271	0.03091	0.04366	0.81899	0.81859	0.81278
106	0.05604	0.04241	0.05701	0.81909	0.81863	0.81277
108	0.07109	0.05569	0.07204	0.81918	0.81868	0.81276
110	0.08777	0.07069	0.08868	0.81927	0.81872	0.81274
112	0.10601	0.08732	0.10685	0.81936	0.81876	0.81272
114	0.12573	0.10551	0.12646	0.81944	0.81879	0.8127
116	0.14683	0.12518	0.14743	0.81951	0.81882	0.81268
118	0.16921	0.14623	0.16964	0.81958	0.81885	0.81265
120	0.19275	0.16855	0.19299	0.81964	0.81887	0.81262
122	0.21736	0.19205	0.21738	0.81969	0.81889	0.81259
124	0.2429	0.21661	0.24269	0.81973	0.8189	0.81255
126	0.26927	0.2421	0.26879	0.81976	0.81891	0.81251
128	0.29632	0.26842	0.29556	0.81978	0.81892	0.81247
130	0.32394	0.29543	0.32287	0.81979	0.81892	0.81242
132	0.35198	0.323	0.3506	0.8198	0.81891	0.81237
134	0.38031	0.35101	0.37861	0.81979	0.81891	0.81232
136	0.4088	0.3793	0.40676	0.81977	0.81889	0.81226
138	0.4373	0.40776	0.43492	0.81974	0.81888	0.8122
140	0.46567	0.43623	0.46295	0.8197	0.81886	0.81214
142	0.49378	0.46459	0.49072	0.81966	0.81883	0.81208
144	0.52149	0.49268	0.51809	0.8196	0.8188	0.81201
146	0.54866	0.52039	0.54494	0.81953	0.81877	0.81194
148	0.57516	0.54756	0.57111	0.81946	0.81874	0.81187
150	0.60086	0.57407	0.5965	0.81938	0.8187	0.8118
152	0.62563	0.59978	0.62097	0.81929	0.81866	0.81173
154	0.64935	0.62458	0.64441	0.81919	0.81861	0.81166
156	0.67189	0.64833	0.6667	0.81909	0.81857	0.81159
158	0.69316	0.67093	0.68772	0.81898	0.81852	0.81152
160	0.71303	0.69225	0.70737	0.81887	0.81846	0.81145
162	0.73142	0.71219	0.72556	0.81875	0.81841	0.81138
164	0.74823	0.73066	0.74219	0.81863	0.81836	0.81131
166	0.76338	0.74756	0.75718	0.8185	0.8183	0.81125
168	0.77679	0.7628	0.77046	0.81838	0.81824	0.81119
170	0.78839	0.77631	0.78195	0.81825	0.81818	0.81113
172	0.79813	0.78802	0.7916	0.81812	0.81812	0.81108
174	0.80595	0.79788	0.79935	0.81799	0.81806	0.81103
176	0.81182	0.80583	0.80518	0.81786	0.818	0.81099
178	0.81571	0.81183	0.80904	0.81773	0.81794	0.81095
180	0.8176	0.81586	0.81092	0.8176	0.81789	0.81092
182	0.81747	0.81789	0.8108	0.81747	0.81783	0.81089
184	0.81534	0.8179	0.80868	0.81734	0.81777	0.81087
186	0.81121	0.81591	0.80459	0.81722	0.81771	0.81085
188	0.8051	0.81192	0.79852	0.8171	0.81766	0.81084
190	0.79704	0.80595	0.79052	0.81698	0.8176	0.81084
192	0.78707	0.79802	0.78062	0.81687	0.81755	0.81084
194	0.77525	0.78819	0.76887	0.81676	0.8175	0.81085
196	0.76163	0.77649	0.75533	0.81665	0.81746	0.81087
198	0.74628	0.76299	0.74006	0.81655	0.81741	0.81089
200	0.72928	0.74775	0.72315	0.81645	0.81737	0.81092
202	0.71072	0.73086	0.70467	0.81635	0.81733	0.81096
204	0.69068	0.71238	0.68473	0.81626	0.8173	0.811
206	0.66926	0.69242	0.66341	0.81618	0.81726	0.81105
208	0.64658	0.67108	0.64083	0.8161	0.81723	0.81111
210	0.62275	0.64846	0.6171	0.81603	0.81721	0.81117
212	0.59788	0.62467	0.59233	0.81596	0.81719	0.81123
214	0.57209	0.59983	0.56665	0.81589	0.81717	0.8113
216	0.54552	0.57406	0.54019	0.81584	0.81716	0.81138
218	0.5183	0.5475	0.51309	0.81579	0.81715	0.81146
220	0.49056	0.52028	0.48546	0.81575	0.81715	0.81154
222	0.46243	0.49252	0.45746	0.81571	0.81715	0.81163
224	0.43405	0.46436	0.42921	0.81568	0.81716	0.81172
226	0.40557	0.43595	0.40086	0.81566	0.81717	0.81181
228	0.37712	0.40741	0.37256	0.81565	0.81719	0.81191
230	0.34883	0.3789	0.34443	0.81564	0.81721	0.812
232	0.32085	0.35055	0.31661	0.81565	0.81724	0.8121
234	0.29332	0.3225	0.28925	0.81566	0.81727	0.81221
236	0.26636	0.29488	0.26247	0.81568	0.81731	0.81231
238	0.2401	0.26784	0.2364	0.81571	0.81735	0.81241
240	0.21467	0.24149	0.21118	0.81575	0.8174	0.81252
242	0.19019	0.21597	0.18691	0.8158	0.81745	0.81262
244	0.16679	0.1914	0.16373	0.81586	0.81751	0.81273
246	0.14456	0.16789	0.14173	0.81593	0.81757	0.81283
248	0.12362	0.14557	0.12104	0.81601	0.81764	0.81294
250	0.10407	0.12454	0.10173	0.8161	0.8177	0.81304
252	0.086	0.1049	0.08391	0.8162	0.81778	0.81315
254	0.06949	0.08673	0.06766	0.81631	0.81785	0.81325
256	0.05463	0.07014	0.05305	0.81643	0.81793	0.81336
258	0.04148	0.05519	0.04016	0.81655	0.81801	0.81346
260	0.0301	0.04196	0.02905	0.81669	0.8181	0.81356
262	0.02056	0.03051	0.01976	0.81683	0.81818	0.81365
264	0.01289	0.0209	0.01234	0.81698	0.81827	0.81375
266	0.00714	0.01317	0.00682	0.81713	0.81836	0.81385
268	0.00332	0.00735	0.00323	0.8173	0.81845	0.81394
270	0.00146	0.00348	0.00158	0.81746	0.81854	0.81403
272	0.00157	0.00156	0.00189	0.81764	0.81863	0.81412
274	0.00365	0.00162	0.00414	0.81781	0.81871	0.8142
276	0.00768	0.00364	0.00832	0.81799	0.8188	0.81428
278	0.01365	0.00763	0.01442	0.81817	0.81889	0.81436
280	0.02153	0.01355	0.0224	0.81835	0.81897	0.81443
282	0.03128	0.02138	0.03223	0.81853	0.81905	0.8145
284	0.04286	0.03109	0.04386	0.81871	0.81913	0.81457
286	0.05622	0.04263	0.05723	0.81889	0.81921	0.81463
288	0.07128	0.05593	0.07229	0.81907	0.81928	0.81469
290	0.08799	0.07095	0.08895	0.81924	0.81935	0.81474
292	0.10626	0.0876	0.10713	0.81941	0.81942	0.81479
294	0.126	0.10581	0.12677	0.81957	0.81948	0.81483
296	0.14712	0.12549	0.14775	0.81973	0.81953	0.81486
298	0.16952	0.14655	0.16998	0.81988	0.81959	0.81489
300	0.1931	0.16889	0.19336	0.82003	0.81963	0.81492
302	0.21774	0.1924	0.21777	0.82016	0.81968	0.81494
304	0.24332	0.21697	0.2431	0.82029	0.81971	0.81495
306	0.26973	0.24247	0.26923	0.82041	0.81975	0.81495
308	0.29683	0.2688	0.29603	0.82052	0.81977	0.81495
310	0.32449	0.29582	0.32338	0.82061	0.81979	0.81494
312	0.35259	0.3234	0.35114	0.8207	0.81981	0.81493
314	0.38098	0.35141	0.37919	0.82078	0.81982	0.81491
316	0.40952	0.37972	0.40738	0.82085	0.81983	0.81488
318	0.43809	0.40818	0.43559	0.82091	0.81983	0.81485
320	0.46653	0.43667	0.46368	0.82096	0.81982	0.8148
322	0.49472	0.46503	0.4915	0.82099	0.81981	0.81476
324	0.52251	0.49314	0.51894	0.82102	0.8198	0.81471
326	0.54976	0.52086	0.54584	0.82104	0.81978	0.81465
328	0.57635	0.54805	0.57209	0.82105	0.81975	0.81459
330	0.60214	0.57458	0.59755	0.82105	0.81972	0.81452
332	0.627	0.60031	0.6221	0.82104	0.81969	0.81445
334	0.65081	0.62513	0.64562	0.82102	0.81965	0.81437
336	0.67345	0.64891	0.66799	0.821	0.81961	0.81429
338	0.69481	0.67153	0.6891	0.82096	0.81957	0.81421
340	0.71479	0.69287	0.70884	0.82092	0.81952	0.81413
342	0.73327	0.71285	0.72712	0.82088	0.81947	0.81404
344	0.75018	0.73134	0.74385	0.82082	0.81941	0.81395
346	0.76542	0.74827	0.75893	0.82076	0.81936	0.81387
348	0.77893	0.76355	0.7723	0.8207	0.8193	0.81378
350	0.79062	0.7771	0.78388	0.82063	0.81924	0.81369
352	0.80045	0.78885	0.79362	0.82056	0.81917	0.8136
354	0.80835	0.79874	0.80147	0.82048	0.81911	0.81352
356	0.81431	0.80673	0.80738	0.8204	0.81904	0.81343
358	0.81827	0.81278	0.81132	0.82032	0.81897	0.81335
360	0.82023	0.81684	0.81327	0.82023	0.81891	0.81327

## Sheet: Fig.3f
Frequency (Hz)	Power spectral density (dB)
0.65039	58.4463	58.2298	58.0434	57.3149	60.4696	54.281
0.97559	57.132	54.324	61.3567	56.8787	61.2201	52.9352
1.30078	55.2303	45.288	60.5366	56.4426	61.7499	51.6567
1.62598	59.5134	51.9216	65.149	56.0065	62.059	50.4455
1.95117	53.6416	45.4601	61.7587	55.5703	62.1474	49.3016
2.27637	58.7418	46.0202	67.0713	55.1342	62.0152	48.225
2.60156	51.7668	48.9716	61.9517	54.6981	61.6623	47.2157
2.92676	51.986	46.1116	60.034	54.262	61.0886	46.2737
3.25195	54.5397	48.5755	62.093	53.8606	59.7361	46.1913
3.57715	50.3577	47.0072	54.9361	53.5623	58.3213	45.5178
3.90234	51.7688	45.213	57.8447	53.3711	56.9053	44.2238
4.22754	51.5175	41.9658	52.4815	52.7516	55.4546	43.8276
4.55273	52.079	44.1823	54.6522	52.7297	53.743	42.4958
4.87793	53.3058	38.0628	53.7778	52.1115	53.0482	41.7139
5.20313	53.9027	42.1927	53.7478	52.183	52.5877	41.3288
5.52832	52.4252	37.6808	51.7045	52.161	51.6546	40.8216
5.85352	52.6588	43.0541	51.9083	51.9722	51.6297	41.0501
6.17871	52.3623	41.6377	47.7324	52.0253	51.0838	40.8735
6.50391	50.2204	39.8646	51.524	51.9504	51.3164	41.0132
6.8291	53.3133	44.597	52.6503	51.8884	50.9096	40.753
7.1543	49.4683	40.507	51.7383	51.6838	50.7151	40.7959
7.47949	52.8398	40.5909	47.6449	51.4693	50.5437	40.5607
7.80469	51.6564	40.6154	52.8238	51.1288	50.4614	40.5355
8.12988	51.707	36.9124	50.3005	50.9915	50.2565	40.3958
8.45508	51.1543	41.7646	51.0124	50.8747	49.7868	41.1358
8.78027	50.6454	39.7827	47.3638	50.8211	48.8244	41.399
9.10547	50.588	42.1635	48.2103	50.7917	48.2088	42.0427
9.43066	49.0091	44.4419	47.9737	50.6615	47.9264	43.3098
9.75586	50.0881	42.8927	47.1587	50.8301	47.3694	43.595
10.081	48.7956	46.5409	46.291	50.805	46.222	43.8731
10.4062	50.366	44.7559	44.565	50.9192	45.6584	43.4398
10.7315	50.9067	41.314	46.5514	50.877	45.3748	42.7903
11.0566	51.5578	45.8518	45.9711	51.0294	45.144	42.5104
11.3818	49.7798	40.0065	44.7754	51.2146	44.6681	41.2421
11.707	51.3607	36.1368	41.9083	51.3678	43.9956	40.3261
12.0322	51.9969	39.6166	43.3561	51.6972	43.4716	39.4909
12.3574	52.463	37.0031	44.6257	51.7805	43.1989	38.6148
12.6826	53.3696	42.2778	45.1223	52.0881	43.2524	38.0636
13.0078	51.0744	38.1073	41.2592	52.2704	42.9562	37.735
13.333	53.4395	34.6946	41.9787	52.421	43.1388	37.4799
13.6582	53.4238	39.4079	40.8989	52.547	43.1522	37.7358
13.9834	52.8861	36.3591	44.2321	52.7672	43.1056	37.383
14.3086	53.9494	37.0554	45.0817	52.9218	42.7471	36.9995
14.6338	51.3382	35.778	44.2998	52.9923	42.3895	36.2663
14.959	53.4094	37.7049	41.1831	53.1322	42.1779	35.4637
15.2842	53.1007	36.9193	42.7841	53.1051	42.27	35.5563
15.6094	53.1663	33.5273	40.0373	53.2593	42.1675	35.4532
15.9346	53.4466	34.018	41.5401	53.1208	42.2894	35.1608
16.2598	53.0836	36.357	41.7444	53.0663	41.9179	35.3027
16.585	53.68	31.4794	41.6717	53.0241	42.3512	35.7964
16.9102	53.0543	37.7214	42.8374	52.9172	42.5854	36.1419
17.2354	54.561	37.6326	44.1769	52.9989	43.0172	36.1257
17.5605	52.9631	36.6738	44.3322	52.8564	43.0566	36.5774
17.8857	53.3877	37.5084	43.7215	52.9765	43.269	36.5886
18.2109	51.3612	36.6081	41.5495	52.8396	42.9057	35.9577
18.5361	52.6073	38.4225	44.6742	52.8904	42.8521	35.5703
18.8613	52.252	32.5814	39.5452	52.9448	42.5641	35.1252
19.1865	52.3464	33.107	42.6423	52.8353	41.96	34.481
19.5117	52.5644	34.4649	41.0246	52.9889	41.162	34.0589
19.8369	51.2714	30.6032	41.3006	52.774	40.2564	33.7843
20.1621	54.9025	33.3408	40.0725	52.7703	39.864	33.6251
20.4873	51.1119	36.1543	41.6296	52.7952	39.5715	33.4072
20.8125	54.2088	33.147	37.6306	52.8489	39.0562	33.0092
21.1377	53.8996	35.724	36.8933	52.899	39.1279	33.175
21.4629	52.0381	30.9571	36.881	52.8982	38.5687	32.6803
21.7881	55.3583	32.8263	38.0973	52.9036	38.3223	32.2665
22.1133	51.3376	31.7625	41.3317	52.7673	37.9338	31.6568
22.4385	52.9075	29.0907	38.2104	52.8842	37.8005	30.84
22.7637	53.7616	29.885	37.3761	52.6496	37.2575	30.3162
23.0889	52.1658	31.5372	37.4722	52.6044	36.7152	30.2733
23.4141	53.3591	29.3519	35.015	52.4804	36.3028	30.3699
23.7393	52.24	30.3002	35.5002	52.1533	35.5125	30.8786
24.0645	52.4279	28.8206	34.8058	52.181	34.8168	30.5249
24.3896	50.5199	32.5269	34.6223	51.8466	34.2263	30.3082
24.7148	53.0239	31.2726	31.614	51.8057	34.0168	30.0054
25.04	51.3835	30.8733	33.69	51.678	33.9834	29.4075
25.3652	50.4344	30.5234	37.0487	51.4564	33.9676	29.1016
25.6904	52.3491	26.6855	32.991	51.4545	34.3625	28.3223
26.0156	48.9925	24.1844	35.3758	51.281	34.9228	27.5911
26.3408	52.4538	26.8877	34.2662	51.1415	35.4217	26.973
26.666	50.342	26.9865	34.6717	51.0118	36.036	26.1075
26.9912	50.7244	27.132	37.1293	51.0064	36.3237	25.7811
27.3164	50.9915	26.7966	36.0327	50.8552	35.9055	25.8591
27.6416	50.4373	22.3457	37.8929	50.7042	35.5444	25.8286
27.9668	52.1382	27.8699	36.928	50.6377	35.1536	25.9584
28.292	50.7564	25.8513	33.6664	50.4176	34.5697	25.9315
28.6172	50.1473	25.4622	34.0597	50.3769	34.0114	25.8794
28.9424	50.4833	26.5789	30.6668	50.1173	32.8906	25.793
29.2676	50.4387	26.662	31.1373	49.9275	32.1333	25.793
29.5928	50.7555	23.3209	32.1629	49.7002	31.3454	25.7261
29.918	49.119	25.5209	30.3757	49.432	30.7105	25.4199
30.2432	49.4358	26.4281	33.0364	49.0487	30.9195	24.7211
30.5684	49.0486	26.0482	29.7685	48.7771	31.072	24.3289
30.8936	48.3811	22.4504	29.4077	48.4317	31.0342	23.9068
31.2188	48.5603	23.549	33.2338	48.3252	31.3875	23.2607
31.5439	47.4943	21.9129	29.6599	47.9957	31.8836	23.0214
31.8691	47.3161	21.7113	33.2895	47.6861	31.7587	23.0434
32.1943	46.9683	23.6522	33.691	47.5683	31.6382	22.6288
32.5195	44.6878	21.637	29.738	47.3493	31.4481	22.3747
32.8447	48.0646	23.1568	32.0316	47.3431	31.8465	22.4359
33.1699	45.5752	22.0256	33.6212	47.1311	32.0593	22.5032
33.4951	48.5487	24.3031	32.5413	47.0521	32.11	22.1915
33.8203	45.5419	22.5603	27.0876	47.0661	32.3319	22.0701
34.1455	45.7943	20.7665	31.984	46.9313	32.1509	21.9052
34.4707	48.9879	21.2541	34.161	47.103	32.1888	21.676
34.7959	45.8346	21.6713	34.6929	46.9911	32.3006	21.6478
35.1211	49.3426	20.3706	32.8673	47.128	31.7055	21.7888
35.4463	45.8689	21.3245	31.2003	47.1665	31.2165	21.7303
35.7715	47.196	22.5776	29.9769	47.1809	31.1769	21.6203
36.0967	48.7708	22.7078	30.6478	47.1654	31.1018	21.8535
36.4219	45.4718	22.077	29.5914	47.1773	30.4262	21.7039
36.7471	49.8922	22.3512	29.4129	47.1802	30.0523	21.7069
37.0723	45.2901	23.0603	28.7708	47.0326	30.062	21.7164
37.3975	46.7411	19.0811	31.0496	47.047	30.2573	21.9198
37.7227	48.6413	21.8233	32.2857	46.9472	30.4821	21.2098
38.0478	45.7918	21.5405	30.6388	46.9163	30.6238	21.8036
38.373	48.3162	21.0511	30.9517	46.8024	30.6017	22.7937
38.6982	45.7195	25.1006	30.1549	46.7916	30.5257	23.951
39.0234	45.8387	23.3552	30.4769	46.7419	30.2712	24.9302
39.3486	46.7732	24.4215	29.516	46.6871	30.0312	25.6344
39.6738	46.0513	23.7804	29.8965	46.7418	29.7567	26.3456
39.999	47.845	34.9735	29.3566	46.6982	29.6532	25.9988
40.3242	45.4051	26.8165	28.9002	46.66	29.6424	25.4308
40.6494	45.4885	24.4724	28.7071	46.5398	29.5775	24.6448
40.9746	48.6079	21.8812	29.4772	46.637	28.8631	23.3506
41.2998	44.7267	20.4259	30.1573	46.7132	28.2093	22.2679
41.625	49.0698	20.3265	29.3932	46.813	27.8291	21.0979
41.9502	46.1104	17.5136	27.5078	46.9656	27.3707	19.79
42.2754	46.0883	19.2774	26.1725	47.0082	27.0798	18.7463
42.6006	48.0676	20.216	25.4355	47.1699	26.8044	19.2515
42.9258	43.9887	18.9237	22.4788	47.2629	26.7165	19.5
43.251	49.7749	20.1544	28.4239	47.4444	26.5282	19.9776
43.5762	46.862	20.9239	28.4705	47.4667	26.8032	20.2408
43.9014	47.3366	19.726	27.1913	47.4714	27.0222	20.2412
44.2266	49.0621	22.396	27.8788	47.455	27.325	20.4375
44.5518	46.6897	19.8725	27.6634	47.3626	27.7401	20.4091
44.877	50.2706	19.8224	28.2425	47.4124	27.794	19.912
45.2022	46.7991	20.051	26.7296	47.3207	27.78	19.6224
45.5273	48.2112	18.0439	28.1937	47.3459	26.8253	19.4535
45.8525	48.9429	18.4741	24.8528	47.1451	26.373	18.9927
46.1777	44.7974	20.1787	26.8105	47.0969	25.9981	18.5899
46.5029	48.8235	18.3158	26.9208	46.8772	25.5772	18.0532
46.8281	44.7244	15.4589	24.1182	46.8937	25.377	17.7741
47.1533	46.8357	19.848	25.026	46.8689	25.1415	17.6357
47.4785	46.6919	18.883	22.6909	46.7205	25.1044	17.6411
47.8037	44.3659	14.9157	25.7629	46.8001	24.854	17.4598
48.1289	46.7627	17.2001	25.5434	46.6923	24.6526	17.3569
48.4541	46.1388	17.3807	25.6474	46.7546	24.4865	17.7523
48.7793	44.0414	17.7882	25.4076	46.8962	24.5895	17.8893
49.1045	49.3095	19.7284	24.015	46.9523	24.9073	18.2065
49.4297	46.3182	17.9079	24.2935	47.1494	24.9738	18.3243
49.7549	48.0442	16.9727	23.3145	47.3411	25.1084	18.4164
50.0801	47.994	20.6837	24.3119	47.5378	24.8924	18.4504
50.4053	46.5933	19.9606	27.2459	47.7371	24.9987	18.076
50.7305	49.8772	15.1983	25.2998	47.9414	24.8457	18.0329
51.0557	46.9224	19.9102	25.2934	48.0368	24.8355	18.0139
51.3809	49.6647	17.6155	24.5035	48.3867	24.7032	18.2239
51.706	47.6811	14.8409	24.2599	48.3561	24.3803	18.5379
52.0312	49.7115	18.4825	23.8219	48.4973	24.0028	18.6741
52.3565	49.6427	19.9789	23.5605	48.5191	23.6543	18.6018
52.6816	47.3548	20.9184	21.7641	48.5367	23.0628	18.8581
53.0068	49.8274	19.9592	23.4915	48.5155	22.6108	19.1739
53.332	47.5693	20.1489	21.8681	48.3916	21.9873	19.1729
53.6572	49.2904	17.8804	22.3482	48.4455	21.5535	19.7099
53.9824	48.8503	18.5888	22.1599	48.2459	21.3102	19.7438
54.3076	48.4359	18.6052	22.0393	48.2056	21.2447	19.3188
54.6328	48.371	18.9672	18.7099	47.9878	21.2841	19.521
54.958	48.2594	20.0299	19.5595	47.8263	21.4044	18.9686
55.2832	46.2754	20.8792	21.173	47.7186	21.2879	18.6191
55.6084	48.0172	19.1395	22.7693	47.4883	21.4054	18.4929
55.9336	47.7311	17.1186	23.0451	47.3146	21.5461	18.7319
56.2588	46.6716	19.0482	22.3173	47.0559	21.4487	18.9261
56.584	47.0756	18.8753	21.6626	46.8474	21.7093	18.7447
56.9092	46.4454	12.5488	21.13	46.5849	21.6888	18.0004
57.2344	47.2192	19.7712	20.6923	46.4714	21.6085	17.2624
57.5596	45.7404	20.7446	21.4434	46.2298	21.4734	17.0469
57.8848	46.3728	19.5679	21.4701	46.3321	21.1486	16.9505
58.21	44.9641	16.6306	19.8585	46.1822	21.3988	17.0703
58.5352	45.4094	12.4894	23.2208	46.1595	21.6529	16.8453
58.8603	45.7227	13.3993	20.4112	46.109	21.9759	16.9092
59.1855	44.4978	17.8294	24.1269	46.1265	22.0913	16.6224
59.5107	46.6695	19.2475	21.6049	46.2578	21.994	15.8456
59.8359	44.6347	16.4036	21.2122	46.2317	22.1244	15.6394
60.1611	47.8107	17.6081	24.4553	46.3021	21.9109	15.9114
60.4863	45.7681	14.7512	21.08	46.3359	22.1694	16.3106
60.8115	47.3909	15.434	21.7138	46.5075	22.0388	16.5716
61.1367	45.9134	13.8183	20.4991	46.7109	22.1797	16.4872
61.4619	47.3383	18.1119	21.7131	46.923	21.805	16.1412
61.7871	48.4143	16.3672	23.7706	47.0214	22.0277	16.5287
62.1123	46.8284	17.9252	20.9017	47.2035	22.4355	17.3
62.4375	46.7955	17.2131	25.255	47.3194	22.4618	17.5929
62.7627	46.8808	17.9602	21.0513	47.4874	22.9783	18.0447
63.0879	47.5377	18.8072	21.8683	47.6238	23.1899	18.4451
63.4131	48.461	17.9373	22.0602	47.6889	22.6968	18.5208
63.7383	48.9045	20.2732	24.8653	47.9714	22.1003	18.011
64.0635	45.9737	17.6568	24.126	47.8105	21.369	17.8818
64.3887	49.4014	15.8508	19.8543	47.9704	21.2351	17.4184
64.7139	46.3726	17.9621	21.4778	47.7838	20.7437	17.0637
65.0391	50.3303	18.0818	19.0344	47.9765	20.8882	16.6517
65.3643	47.8151	14.4275	16.334	48.1419	20.8067	16.3147
65.6894	48.3659	15.3691	21.9319	47.9734	20.7032	16.4636
66.0147	50.151	17.0656	21.3455	48.1829	20.964	16.7348
66.3398	44.9247	16.33	24.1297	47.9356	21.6195	17.1806
66.665	50.8137	17.5249	21.7316	48.2397	22.1952	17.6101
66.9902	44.0286	18.2464	23.1284	48.2812	22.5675	17.8367
67.3154	49.6866	19.0186	22.9198	48.331	23.1064	18.4394
67.6406	49.3613	20.6033	22.4212	48.4198	23.1673	18.687
67.9658	45.0099	18.4679	24.1832	48.4178	22.5244	18.519
68.291	51.6039	16.9205	21.4311	48.5808	22.514	18.2728
68.6162	45.1956	18.7249	20.9912	48.5297	21.9746	17.807
68.9414	50.5356	17.7006	23.0916	48.8362	21.7211	17.4764
69.2666	50.0227	17.4013	21.4568	48.787	21.3213	17.1437
69.5918	47.1197	14.3624	20.2602	49.141	20.8165	16.8879
69.917	51.6629	17.3447	20.782	49.0127	20.7415	16.9373
70.2422	47.7854	16.8576	21.9281	48.9705	20.7414	17.2759
70.5674	50.8097	16.3119	18.2086	49.2235	21.0498	17.3612
70.8926	49.3847	19.5111	21.0971	49.069	20.9707	17.012
71.2178	49.5223	17.3061	21.2982	49.4563	21.0243	16.9874
71.543	50.0758	17.8827	20.6883	49.3458	21.3263	17.1544
71.8682	49.3397	18.0649	24.1823	49.3654	21.4772	17.3318
72.1934	47.761	16.008	21.5145	49.4837	21.1605	17.015
72.5186	48.7283	14.9209	20.7238	49.3236	21.0727	17.0082
72.8438	48.8047	15.4282	20.032	49.5804	21.3209	16.9071
73.1689	49.2869	18.4812	21.9106	49.4372	20.8306	16.8735
73.4941	51.0047	18.6028	20.0518	49.5806	20.629	17.0003
73.8193	48.8778	16.9273	19.4463	49.5593	20.3043	17.0956
74.1445	50.318	16.7435	19.08	49.5319	20.0793	17.3457
74.4697	48.894	17.9541	22.4367	49.5466	20.2896	17.4202
74.7949	49.2616	17.3658	21.0961	49.5902	20.4189	17.5387
75.1201	51.6365	17.9974	18.6336	49.6965	20.4854	17.5209
75.4453	48.6612	16.2159	21.0064	49.6413	20.6489	17.4232
75.7705	51.5368	18.2368	20.1356	49.8029	20.9092	17.6796
76.0957	49.2026	17.5595	21.8901	49.5419	20.7558	18.1503
76.4209	49.6642	16.8967	20.7031	49.71	20.5819	18.1997
76.7461	49.561	20.1827	21.0816	49.6065	20.5451	18.5057
77.0713	48.4142	19.0285	20.8076	49.6352	20.6616	18.5754
77.3965	50.3233	18.858	21.222	49.8293	20.8064	18.8224
77.7217	47.9761	19.2998	19.1384	49.6565	20.5098	18.961
78.0469	51.7118	19.0045	19.5469	49.9279	21.0612	18.9192
78.3721	47.089	17.5238	22.3583	49.7945	21.4809	19.1062
78.6973	51.4001	20.3529	22.6791	49.8703	21.9465	18.9922
79.0225	48.7648	17.1764	20.5464	49.9309	22.2704	18.8107
79.3477	49.3252	20.4295	22.8961	50.0051	22.699	19.0012
79.6728	52.1732	18.2711	23.2319	50.2448	22.8235	19.0125
79.9981	49.0438	19.7939	26.7815	50.2895	22.756	19.2541
80.3232	52.7322	19.4447	21.5499	50.5483	22.3766	19.3001
80.6484	49.536	18.297	21.014	50.4186	21.9558	19.393
80.9736	50.34	20.19	21.6487	50.7059	21.902	19.4413
81.2988	50.5722	19.6391	21.4996	50.8052	21.9301	19.3824
81.624	50.674	19.087	19.5423	51.0213	21.7104	19.2215
81.9492	52.0108	20.4035	20.7773	51.3922	21.5617	19.0566
82.2744	50.9927	17.8274	22.7018	51.511	21.556	19.3309
82.5996	51.8586	19.978	23.4836	51.8598	21.9465	19.4686
82.9248	49.7668	19.6531	23.5139	52.0984	22.2313	19.7272
83.25	51.3978	17.6203	22.3851	52.4254	22.3512	19.9368
83.5752	52.8893	21.5361	22.0223	52.8985	22.4512	20.2085
83.9004	52.0069	19.9318	21.5646	53.2389	22.9238	20.7361
84.2256	54.8876	24.6022	22.76	53.563	23.0323	21.1476
84.5508	53.9557	19.4613	22.4099	53.942	23.227	21.8181
84.876	54.2765	22.5296	24.8715	54.1881	23.7601	22.0772
85.2012	56.3102	22.3392	23.2414	54.6084	24.1209	22.4973
85.5264	54.4412	22.1	24.8452	54.9062	24.7427	23.0876
85.8516	57.4369	24.4313	27.2297	55.1736	25.2111	22.9983
86.1768	55.6782	22.7407	24.7017	55.3771	25.4398	23.3175
86.5019	55.5364	23.7653	26.0802	55.6255	25.9368	23.3186
86.8272	57.6952	22.9958	25.9447	55.7548	25.7077	23.7531
87.1523	54.6836	24.2811	23.9847	55.9033	25.7472	23.5623
87.4775	58.1642	24.6597	26.8206	55.8267	25.6337	23.6601
87.8027	54.2328	21.8874	25.0924	55.6533	25.0062	23.7012
88.1279	55.4089	24.5339	25.1284	55.864	24.6316	23.3921
88.4531	55.9423	23.1424	26.484	55.5112	24.4442	23.8226
88.7783	55.7324	23.4367	20.8438	55.8062	24.1974	23.5978
89.1035	56.8278	23.6824	26.7591	55.7553	24.3602	23.8678
89.4287	56.1827	24.5266	21.8771	55.8916	24.5313	23.685
89.7539	53.1273	23.7467	23.5202	56.1287	24.7444	24.0432
90.0791	53.7097	23.5102	26.3732	56.1998	25.1315	24.2812
90.4043	57.601	26.7762	25.4768	56.6653	25.6973	24.3497
90.7295	52.1454	21.9533	27.6417	57.0381	26.231	24.821
91.0547	60.1039	26.9284	27.9883	57.4676	27.1804	25.0349
91.3799	54.7732	23.5552	26.8323	57.8275	27.6445	25.6146
91.7051	59.739	27.856	28.5116	58.2478	28.3564	25.9005
92.0303	58.2401	24.8804	27.2872	58.6283	28.8488	26.5201
92.3555	59.2303	27.7941	30.1155	59.355	28.9775	26.9995
92.6807	61.2161	27.9849	28.9497	60.0027	29.4672	27.4221
93.0059	61.0006	27.4378	30.9531	60.4228	29.7177	28.2085
93.3311	62.3851	29.9667	30.4148	61.2291	30.2061	28.5464
93.6562	61.1305	27.1926	29.1998	61.4444	30.8015	29.2904
93.9814	63.1328	30.801	32.6041	62.0793	31.1728	29.5616
94.3066	61.8895	29.4898	29.6606	62.3515	31.6911	30.1838
94.6318	64.0271	30.618	33.0354	62.7585	31.8776	30.4014
94.957	63.4254	31.0852	32.1234	63.1238	32.4465	30.7856
95.2822	63.9031	31.7158	33.49	63.3128	32.7073	31.1139
95.6074	64.2402	31.1019	33.5242	63.5386	33.3876	31.3383
95.9326	63.3325	31.1963	33.2077	63.6021	33.7726	31.7438
96.2578	64.2972	31.6972	33.9954	63.8064	34.0019	31.6413
96.583	63.8214	31.7721	33.8135	63.8911	34.4885	31.8266
96.9082	64.346	31.984	35.4788	64.0459	34.5016	31.8308
97.2334	64.7101	32.0905	34.3512	64.0692	34.9081	31.8943
97.5586	64.0512	32.3573	36.2622	64.055	35.0225	32.0344
97.8838	64.387	31.7397	33.8614	64.0869	35.2222	32.1006
98.209	63.3379	31.4438	35.8467	64.0055	35.3943	32.2633
98.5342	64.1944	32.4695	35.2192	64.0847	35.3906	32.1836
98.8594	64.4036	32.3789	35.2631	63.9716	35.3415	32.2634
99.1846	64.2106	32.4646	36.1781	63.9198	35.2049	32.2518
99.5098	64.3767	32.3679	34.4234	63.8235	35.1744	32.1141
99.835	63.2129	31.4994	35.3512	63.6646	35.1372	31.9201
100.16	64.3823	32.642	35.0003	63.61	35.1107	31.6087
100.485	63.0187	30.5164	34.4204	63.365	34.868	31.3895
100.811	64.5207	32.0227	34.6126	63.2408	34.8577	31.0702
101.136	62.6008	30.0664	34.8223	62.9722	34.5031	30.7857
101.461	63.0439	29.637	34.5825	62.729	34.173	30.5103
101.786	62.9024	29.9016	34.715	62.4798	33.9549	30.0218
102.111	62.3256	29.6969	32.7971	62.2331	33.4766	29.6196
102.437	63.2327	30.882	33.8628	61.9015	33.3624	29.2507
102.762	60.7112	28.9502	32.8548	61.6489	32.938	28.978
103.087	61.4751	28.281	30.9471	61.296	32.7304	28.9423
103.412	60.1657	27.7673	32.7868	60.958	32.3556	28.2141
103.737	60.7559	26.5255	32.1954	60.7497	32.0227	27.5005
104.062	60.4721	28.2461	31.9417	60.332	31.8192	26.8355
104.388	60.677	27.6451	32.9004	60.078	31.3735	26.2275
104.713	58.2377	26.2159	29.708	59.6845	31.0814	26.1434
105.038	60.5939	26.3084	32.1073	59.2643	30.5956	25.8407
105.363	57.7253	19.9944	28.931	59.065	30.2087	25.8355
105.688	59.4511	27.2081	29.7994	58.6456	29.6009	25.7216
106.014	59.4758	26.6117	29.3796	58.261	29.0173	25.5146
106.339	56.7787	26.5209	27.3342	57.9481	28.671	25.3454
106.664	59.0917	27.5678	30.0125	57.4787	28.0741	25.2311
106.989	56.4241	22.6423	26.3706	57.1629	28.1834	25.2291
107.314	56.9286	26.9315	28.9769	56.9787	27.754	25.1734
107.64	57.7221	23.5684	27.528	56.5891	28.0297	25.3038
107.965	55.1843	24.0326	27.1666	56.5336	28.0136	24.4115
108.29	54.3959	24.9293	28.985	56.19	28.0968	24.4661
108.615	56.0634	23.2748	27.0205	56.1429	28.3615	23.9438
108.94	53.4306	24.8217	30.8377	56.1298	28.3641	24.0613
109.266	55.94	24.5833	27.0462	56.0103	28.9076	24.2556
109.591	55.4744	24.6556	30.7731	56.2407	29.0162	23.9964
109.916	54.7508	23.211	28.2272	56.1865	29.4669	24.4044
110.241	56.8918	25.4226	29.2212	56.4495	29.6973	24.2311
110.566	54.2972	21.6251	30.4769	56.849	29.8417	24.415
110.892	58.77	28.097	29.9931	57.3276	30.3108	24.8124
111.217	56.5815	23.7804	31.6589	57.7557	30.489	25.3206
111.542	57.2993	25.7878	30.2959	58.4942	31.0664	25.9611
111.867	59.8805	26.7567	31.5863	58.9123	31.4094	26.8566
112.192	56.1151	25.5916	31.1959	59.7053	31.8145	27.4722
112.518	61.6676	30.2786	32.6653	60.3187	32.5336	28.3904
112.843	61.1773	29.5916	33.7263	60.998	32.9604	29.2942
113.168	61.5744	30.8604	33.0757	61.8835	33.7904	29.6611
113.493	62.4856	29.903	34.3259	62.4063	34.5228	30.8105
113.818	64.507	31.5577	35.5155	63.3074	35.2723	31.1673
114.144	62.2123	30.189	34.9711	63.9158	36.2696	32.0855
114.469	67.3685	34.7428	39.7894	64.5833	37.0093	32.5686
114.794	63.953	31.2241	35.7949	65.3603	38.0286	32.9524
115.119	67.0798	33.5674	40.0752	65.8359	38.7879	33.527
115.444	67.5811	34.8626	38.6946	66.4022	39.5804	33.9605
115.77	66.6111	33.5062	39.8234	66.8371	40.3627	34.5883
116.095	70.0989	37.5278	42.9037	67.3343	40.8415	34.7893
116.42	66.4253	32.7242	39.8972	67.5449	41.6394	35.2831
116.745	69.8916	36.426	43.8209	67.9832	41.8088	35.1583
117.07	67.7707	34.4322	40.2853	67.9604	42.5577	35.5866
117.396	68.8012	35.6397	43.1002	68.2187	42.5575	35.3497
117.721	69.6721	35.9877	43.7417	68.229	42.7761	35.2177
118.046	68.099	34.2742	41.9935	68.186	42.8404	35.0792
118.371	69.9433	36.1288	44.6798	68.2092	42.751	34.5609
118.696	67.6653	32.974	40.8842	67.7253	43.2842	34.8184
119.021	68.7868	35.1813	43.9178	67.6579	42.8468	34.0239
119.347	67.0269	32.5687	41.6045	67.1364	43.1033	33.8716
119.672	67.8274	33.5271	43.002	66.9302	42.4581	32.9975
119.997	67.2339	32.3177	43.4966	66.5562	42.2407	32.3169
120.322	66.9372	31.8829	42.3251	65.9003	42.2701	31.6641
120.647	66.9581	32.7415	43.1502	65.4044	41.7935	30.5472
120.973	62.8405	27.399	38.2562	64.5539	42.0174	29.9572
121.298	65.4139	30.6679	42.8463	64.113	41.0346	28.6798
121.623	62.0706	25.4078	38.5924	63.4126	40.7096	28.0153
121.948	64.6775	28.2132	42.6663	62.8492	40.0206	26.9523
122.273	63.191	25.9072	40.5735	62.0416	39.6076	26.0277
122.599	59.8331	24.4541	37.7989	61.3359	39.1721	25.1415
122.924	60.661	26.3445	39.7141	60.7925	38.3903	24.7148
123.249	57.1855	22.3799	33.6864	60.1003	37.8152	24.4308
123.574	61.0522	25.5263	40.1615	59.7839	36.8273	23.7051
123.899	58.2796	21.7155	36.2875	59.202	36.8101	23.5583
124.225	58.5757	22.9642	36.5704	58.8237	35.6559	22.6832
124.55	55.7147	23.5299	33.7587	58.3783	35.3946	22.5784
124.875	56.648	24.0077	33.2285	57.7795	34.5608	22.3477
125.2	58.7854	20.4021	35.3024	57.6334	33.8518	22.063
125.525	56.5751	21.4069	35.224	57.2436	33.7233	22.2871
125.851	58.0943	21.7737	34.4398	57.1999	32.4985	21.8148
126.176	56.6865	20.5104	27.6869	56.9293	32.1391	21.7409
126.501	56.3965	24.2635	33.3099	56.7102	31.5947	21.4028
126.826	57.9952	21.3085	28.5065	56.5565	31.1202	21.4245
127.151	54.209	21.7646	33.4784	56.4859	30.4935	21.5042
127.477	57.6419	21.6251	30.9141	56.4279	29.7978	21.7662
127.802	54.8139	18.9031	26.842	56.1289	29.3463	21.6512
128.127	56.5307	21.9254	30.5195	56.1262	29.3393	21.8665
128.452	56.9923	22.5383	29.0788	55.8594	29.3837	21.5026
128.777	54.9935	22.8886	28.4786	55.7873	28.9442	21.0757
129.103	56.2703	20.8445	29.1221	55.6795	29.2513	21.2539
129.428	54.6556	21.246	28.6861	55.4205	29.0605	21.1708
129.753	55.7783	20.9351	29.0752	55.5658	29.4744	20.7412
130.078	54.3001	21.092	30.5304	55.3723	29.5988	20.6087
130.403	56.534	16.8685	28.9329	55.4448	29.1939	20.2437
130.729	54.0931	21.766	30.7152	55.3338	29.2158	20.1547
131.054	55.605	21.2138	29.8095	55.2855	29.1684	20.2739
131.379	54.7794	19.2017	28.1115	55.3067	28.9117	20.2177
131.704	54.1101	18.6299	28.0329	55.2556	28.7838	20.6234
132.029	56.389	22.9061	26.8751	55.3168	28.2668	20.621
132.354	54.7393	21.301	28.1163	55.1684	27.8678	20.4806
132.68	55.9007	20.4982	28.8838	55.3317	27.5585	20.4466
133.005	54.8661	20.1632	27.8689	55.1626	27.1202	20.0544
133.33	56.2676	18.8747	26.7421	55.2056	26.9132	19.8893
133.655	55.312	22.3238	27.0782	55.1307	27.0519	19.8765
133.98	55.5032	15.7749	24.9884	54.9269	26.7292	19.2902
134.306	55.5744	18.7355	27.2589	55.0135	26.6617	18.7597
134.631	53.5514	20.0261	25.9112	54.7338	26.1852	18.7197
134.956	56.7493	19.8313	26.5386	54.6343	26.315	19.1371
135.281	53.9976	17.7501	26.7908	54.2651	26.418	18.8459
135.606	54.7382	19.093	27.5486	54.1089	26.458	18.8162
135.932	54.4829	17.1511	24.2627	53.8572	26.5008	18.4775
136.257	51.7209	20.7485	27.5368	53.7949	26.727	18.8407
136.582	55.4094	19.5821	25.4254	53.6825	26.1346	18.7403
136.907	52.1936	19.9743	28.8339	53.4699	26.0142	18.9544
137.232	53.247	14.1624	24.4797	53.5414	25.6398	18.7853
137.558	50.3636	20.2274	25.6354	53.1834	25.708	19.1801
137.883	52.5219	18.5612	26.0752	53.2389	25.5029	19.1239
138.208	52.4926	21.3883	25.0409	53.1498	25.733	19.2882
138.533	54.3779	20.3439	22.4559	53.1034	25.4904	18.9612
138.858	53.8167	18.7641	27.7393	53.2383	25.7883	19.1283
139.184	52.3851	16.6171	26.0085	53.1374	26.1199	19.201
139.509	54.6243	22.1319	28.1468	53.1786	26.385	19.576
139.834	51.379	17.5879	24.7625	53.2281	26.6648	19.2401
140.159	54.8309	19.4554	28.3619	53.383	26.8138	19.3861
140.484	53.401	18.0994	26.4185	53.35	27.1227	19.3135
140.81	53.7872	20.5009	28.408	53.4677	27.3231	19.6395
141.135	53.7439	19.8209	27.1364	53.3065	27.0387	19.7453
141.46	53.8963	21.0552	24.4538	53.274	27.3788	19.6259
141.785	52.8113	19.605	29.5377	53.215	27.553	19.2293
142.11	53.9901	19.3676	26.3164	52.8766	27.6889	19.6012
142.436	52.6874	19.0473	28.4452	52.9374	27.6191	19.57
142.761	52.0269	19.1597	27.8512	52.6095	27.5983	19.7885
143.086	54.2578	17.7722	27.7907	52.4952	27.6032	19.3917
143.411	51.9599	19.4021	28.6146	52.2472	27.4198	19.3288
143.736	53.3293	20.7392	26.6726	52.0868	27.2104	19.4045
144.062	51.5003	21.214	25.5216	51.7972	26.6116	19.5376
144.387	49.5472	19.7044	27.4445	51.6811	26.2595	19.5907
144.712	52.2924	19.2249	24.8976	51.5634	25.8544	19.7457
145.037	49.9124	17.0333	26.7226	51.4649	25.3941	19.6704
145.362	51.6854	20.7723	23.4326	51.4856	25.6908	19.7236
145.688	50.068	20.3835	26.2372	51.3297	25.4273	19.6315
146.013	51.3374	18.6658	25.2361	51.3706	25.8398	19.2847
146.338	49.5527	19.6995	24.6718	51.2567	25.6326	19.1117
146.663	51.0697	19.7654	27.1813	51.3119	25.2499	19.0682
146.988	52.2244	18.2829	25.2492	51.3835	25.493	18.935
147.313	51.2094	19.8279	29.0229	51.3835	25.1482	18.8184
147.639	52.3376	18.2183	21.5536	51.5201	25.4126	18.3402
147.964	51.9195	16.2264	26.8425	51.457	25.2499	18.2235
148.289	52.5731	18.6489	21.5042	51.5836	25.4242	18.2693
148.614	51.6209	18.4225	25.6664	51.4681	25.3294	18.4242
148.939	52.3282	18.4968	27.3503	51.5655	25.0759	18.3255
149.265	50.621	18.6605	23.992	51.4555	25.2323	18.3185
149.59	52.2933	18.1775	28.1211	51.3089	25.2164	18.3365
149.915	51.9605	18.9033	24.9746	51.2979	25.808	18.4568
150.24	50.7388	19.3697	25.4297	50.9639	25.5124	18.4825
150.565	51.9675	18.7815	24.0329	50.8323	25.7565	18.2882
150.891	49.6043	15.6088	25.3953	50.5645	25.4931	18.1733
151.216	51.0139	18.6599	26.3754	50.3686	25.5228	18.3967
151.541	49.4199	18.9841	25.5112	50.1895	25.8549	18.3088
151.866	50.026	17.6898	25.9795	50.0759	25.5418	18.1763
152.191	51.0443	18.6461	25.0921	49.7141	25.8484	18.2697
152.517	47.3274	18.7596	26.6045	49.62	25.9743	18.2676
152.842	49.9449	18.3919	26.5523	49.5158	25.7854	18.4592
153.167	48.5568	19.8954	25.5626	49.4104	25.7505	18.7286
153.492	48.6827	16.1501	25.2629	49.5609	25.2055	18.5448
153.817	49.6409	18.6709	23.7339	49.3531	25.053	18.5443
154.143	48.9181	20.0591	26.3526	49.5474	24.9354	18.7956
154.468	46.8663	17.6624	24.7253	49.4508	24.7457	18.7698
154.793	50.5488	19.4867	23.0057	49.3857	24.4824	18.6416
155.118	49.1753	19.0813	25.8244	49.5901	24.3268	18.556
155.443	50.3866	18.3437	21.466	49.3859	24.2195	18.5483
155.769	51.8611	18.8442	26.7227	49.5995	24.0701	19.03
156.094	47.897	19.5472	24.639	49.5012	23.9639	18.901
156.419	52.3352	17.4301	23.1641	49.5209	23.829	18.9342
156.744	48.5769	18.1042	23.8703	49.5689	24.0201	19.2936
157.069	50.0671	20.0695	23.3384	49.6662	24.1595	19.2752
157.395	50.3944	20.9546	23.8048	49.6776	24.1519	19.6688
157.72	46.8819	21.0748	24.3051	49.6178	24.5418	20.1953
158.045	51.7597	18.4521	24.9692	49.6516	24.5351	20.3938
158.37	47.2091	20.2284	25.5372	49.5667	24.9006	20.3407
158.695	49.9353	20.9302	24.9385	49.7154	25.0645	20.237
159.021	49.6392	19.8972	25.2487	49.5904	25.0742	19.9668
159.346	48.3246	21.7725	25.538	49.7133	25.3499	19.4623
159.671	50.7211	19.7138	25.6079	49.7096	25.0841	19.4258
159.996	48.2775	16.9797	24.9459	49.7456	25.0827	19.2201
160.321	50.8945	17.3727	23.6398	49.926	25.0264	19.1243
160.646	50.5873	18.9066	24.5786	49.8198	24.7713	19.1055
160.972	50.1269	19.9384	25.4808	50.0598	24.6601	18.7258
161.297	50.4603	18.6976	25.6603	50.0221	24.5799	18.6517
161.622	50.4209	20.5008	22.6005	50.1017	24.5355	18.2952
161.947	50.0115	16.9647	26.4499	50.1973	24.4012	18.3771
162.272	50.9348	19.22	23.635	50.1739	24.4067	18.6444
162.598	49.5877	19.2665	23.1694	50.3587	24.6573	18.3452
162.923	50.1657	14.7916	25.2457	50.3278	24.4339	17.8168
163.248	50.8091	18.7898	24.8766	50.3364	24.3483	17.7339
163.573	49.3709	16.9782	24.0956	50.4008	24.3003	17.8807
163.898	50.8331	19.5323	23.8093	50.3272	24.3693	18.0528
164.224	49.7578	19.0904	25.4719	50.1616	24.6094	18.6892
164.549	50.3698	16.2353	25.3335	50.1169	24.4707	18.7002
164.874	51.0498	18.4306	22.2396	50.0722	24.2926	18.6599
165.199	50.4314	21.2775	24.8024	50.0276	24.0751	18.5682
165.524	50.7169	19.4186	24.1613	49.9829	23.818	18.4251
165.85	51.092	19.2522	25.2101	49.9382	23.5216	18.2306
166.175	49.3562	18.4449	25.6236	49.8936	23.1857	17.9848
166.5	47.9368	15.4536	19.4942	49.8489	22.8103	17.6876

## Sheet: Fig.3g
Frequency (Hz)	SNR (dB)
0	-58.3508	-42.8568	-54.2596	-46.594	-45.4499	-40.7626
0.3252	-52.6498	-32.7156	-37.9922	-45.9835	-45.1751	-40.521
0.65039	-42.6014	-36.5885	-41.608	-45.373	-44.9003	-40.2794
0.97559	-40.1997	-39.4217	-41.1275	-44.7625	-44.6256	-40.0378
1.30078	-35.4888	-40.816	-42.4286	-44.152	-44.3508	-39.7963
1.62598	-36.7658	-38.3914	-41.2787	-43.5415	-44.0761	-39.5547
1.95117	-38.825	-45.6562	-38.9643	-42.931	-43.8013	-39.3131
2.27637	-40.7897	-46.7698	-55.5463	-42.3206	-43.5265	-39.0715
2.60156	-40.2797	-37.8822	-39.0324	-41.8346	-42.8543	-38.2392
2.92676	-38.3598	-41.7766	-49.494	-40.7212	-42.8975	-38.2371
3.25195	-48.6255	-42.6771	-54.7342	-40.7382	-42.4913	-38.2443
3.57715	-43.3941	-40.4803	-39.9448	-40.2855	-42.5249	-38.2319
3.90234	-38.1658	-32.8831	-45.3478	-40.6194	-42.0754	-37.8912
4.22754	-43.4206	-31.7403	-34.5206	-40.6603	-41.7333	-37.3158
4.55273	-36.8918	-35.417	-36.6185	-40.6523	-41.8491	-36.7469
4.87793	-51.0611	-30.3716	-44.1756	-40.2357	-40.3506	-35.3343
5.20313	-35.949	-32.685	-38.6406	-40.2674	-39.9999	-34.8803
5.52832	-42.8563	-36.6968	-35.5159	-40.285	-39.8545	-34.4989
5.85352	-33.4087	-39.2353	-41.6316	-39.3121	-38.859	-33.9373
6.17871	-40.4979	-35.7055	-35.686	-39.0805	-38.6658	-33.7457
6.50391	-37.3799	-29.761	-36.1468	-39.0972	-37.9071	-33.6784
6.8291	-38.7051	-37.1219	-40.7019	-38.4648	-38.0924	-33.7439
7.1543	-34.5403	-25.5816	-33.0682	-38.6119	-37.9322	-34.0474
7.47949	-40.7546	-31.0709	-33.7717	-37.8053	-37.516	-33.9421
7.80469	-38.6248	-36.0557	-47.3126	-38.0237	-37.4668	-34.2155
8.12988	-34.0309	-34.2531	-39.8019	-37.9394	-37.573	-33.7781
8.45508	-39.92	-37.6064	-37.0475	-39.0166	-37.3071	-33.2775
8.78027	-38.4166	-31.8744	-33.9673	-38.6531	-37.9118	-33.2817
9.10547	-33.9351	-32.7229	-37.2995	-38.6139	-37.6712	-33.4171
9.43066	-39.0984	-39.969	-34.2161	-38.6317	-37.5739	-33.1938
9.75586	-38.961	-28.7926	-37.933	-38.626	-37.718	-33.5636
10.081	-39.2263	-36.7854	-37.9014	-38.5639	-38.5166	-34.2139
10.4062	-41.5914	-30.1353	-37.1098	-38.6905	-38.0785	-33.9725
10.7315	-49.567	-31.7273	-37.6426	-39.039	-37.7159	-33.637
11.0566	-35.045	-35.768	-44.7573	-38.9606	-37.266	-33.0839
11.3818	-36.7913	-31.793	-32.5367	-38.9728	-37.1947	-33.1642
11.707	-38.9726	-33.772	-39.2435	-38.8179	-36.8629	-33.2316
12.0322	-34.4555	-31.1286	-35.2298	-38.9397	-36.6041	-32.4984
12.3574	-39.8226	-40.8249	-45.7508	-39.2242	-36.7893	-33.0339
12.6826	-40.5234	-32.4341	-40.74	-39.2619	-36.4471	-33.0414
13.0078	-39.2586	-29.2207	-34.3632	-39.2254	-36.0578	-33.0388
13.333	-38.744	-29.3098	-30.2984	-38.7355	-35.4658	-32.9405
13.6582	-38.5996	-33.0797	-32.8983	-38.7799	-34.474	-33.0846
13.9834	-31.6112	-33.7342	-32.3218	-38.7686	-34.7895	-33.2303
14.3086	-40.9255	-28.9708	-30.3347	-38.7903	-34.9966	-32.3761
14.6338	-43.2282	-36.825	-40.7114	-39.097	-35.2259	-31.9692
14.959	-39.7926	-36.8972	-32.7682	-38.6875	-34.2837	-31.5365
15.2842	-41.0444	-30.0967	-31.27	-39.7627	-33.9096	-32.0103
15.6094	-42.2173	-30.2521	-28.7625	-39.4607	-33.7737	-32.0785
15.9346	-35.711	-37.9303	-29.881	-39.1282	-33.7186	-32.1534
16.2598	-36.6224	-33.9776	-37.2687	-39.6175	-33.901	-32.0991
16.585	-39.2984	-20.9596	-42.3497	-40.4087	-34.1633	-31.5503
16.9102	-39.0552	-25.0251	-38.6692	-39.9449	-33.9789	-31.445
17.2354	-33.6801	-34.3343	-31.6177	-39.7215	-33.4479	-30.904
17.5605	-56.6517	-39.5407	-35.1287	-39.209	-33.4097	-30.1864
17.8857	-34.7296	-30.2438	-32.3248	-39.701	-33.6859	-29.8679
18.2109	-33.7555	-30.4336	-29.4722	-39.1404	-33.7567	-30.3359
18.5361	-45.9402	-32.266	-35.6345	-39.3153	-33.871	-29.8512
18.8613	-43.4789	-25.5011	-36.2567	-39.8663	-33.3555	-29.7226
19.1865	-33.968	-27.3924	-27.5691	-39.4369	-32.5769	-30.1746
19.5117	-39.8775	-28.7088	-32.7457	-39.2332	-32.1797	-30.3413
19.8369	-32.1048	-26.1334	-32.1953	-39.3396	-32.0973	-29.7579
20.1621	-48.4241	-25.3196	-35.4135	-38.1974	-32.64	-28.8198
20.4873	-33.8082	-37.2725	-29.8235	-38.7466	-32.1885	-28.8758
20.8125	-38.3351	-30.6589	-31.596	-39.0243	-32.2914	-28.4331
21.1377	-44.8867	-32.0489	-29.5364	-38.8635	-32.277	-28.1059
21.4629	-32.8576	-27.7394	-30.6699	-38.1323	-31.7204	-28.2536
21.7881	-36.0003	-27.5262	-32.7117	-38.8772	-32.3749	-28.3577
22.1133	-35.2756	-25.583	-30.3822	-38.8254	-32.1176	-28.3808
22.4385	-39.5182	-25.4696	-43.2691	-39.3432	-31.9433	-28.7853
22.7637	-42.9686	-31.0839	-25.5513	-39.0545	-31.1387	-28.8273
23.0889	-37.9209	-23.7921	-31.0162	-39.8872	-32.0415	-27.8586
23.4141	-43.5282	-27.3593	-35.4185	-39.7611	-31.7317	-27.1293
23.7393	-32.5102	-27.7161	-27.9082	-39.1634	-31.8857	-27.3036
24.0645	-45.1429	-28.9546	-37.3865	-39.9728	-31.5602	-27.4528
24.3896	-39.1003	-29.0552	-28.8856	-40.038	-30.9673	-27.6737
24.7148	-39.8709	-32.1994	-29.5815	-40.1202	-30.646	-27.816
25.04	-44.0934	-25.9502	-23.344	-39.9868	-29.9981	-27.9493
25.3652	-46.2998	-22.7417	-43.3657	-39.9405	-30.0925	-28.7089
25.6904	-36.4428	-19.7205	-26.9485	-39.7545	-30.0722	-28.6914
26.0156	-35.9216	-34.6634	-31.8464	-39.4546	-29.6719	-28.7685
26.3408	-44.9986	-29.9764	-25.7883	-39.6904	-29.9813	-28.3844
26.666	-36.9788	-30.8405	-23.8173	-39.9513	-29.3761	-28.3923
26.9912	-36.5078	-27.7165	-25.5626	-39.5005	-29.0738	-28.5982
27.3164	-37.5166	-27.4699	-33.5517	-39.2924	-28.6481	-28.0762
27.6416	-42.275	-42.478	-26.9667	-38.831	-29.113	-28.0949
27.9668	-35.1312	-23.5293	-30.711	-38.0123	-27.9223	-27.9151
28.292	-39.0289	-28.516	-29.4148	-38.6153	-27.7092	-28.1068
28.6172	-36.0476	-21.9538	-32.5485	-38.6088	-27.6931	-27.6304
28.9424	-49.0564	-29.0745	-28.3088	-38.328	-27.8458	-27.2614
29.2676	-32.3383	-32.1429	-24.3514	-38.3717	-28.4018	-26.5134
29.5928	-36.749	-24.3696	-23.1957	-38.1944	-28.603	-26.4717
29.918	-37.1723	-26.2309	-30.318	-38.303	-28.5992	-26.5017
30.2432	-34.0205	-20.0445	-25.5047	-37.6865	-28.1808	-24.9356
30.5684	-45.4869	-22.5966	-23.7519	-37.5509	-28.2835	-25.2074
30.8936	-35.8239	-27.5175	-31.6051	-37.1446	-28.2265	-24.8333
31.2188	-40.7862	-24.4414	-28.0791	-37.2683	-28.0813	-25.0841
31.5439	-37.6355	-19.6195	-32.1567	-36.2246	-28.3743	-24.6834
31.8691	-33.8477	-27.0915	-28.5811	-36.2841	-28.669	-23.8843
32.1943	-39.1453	-27.9197	-33.4935	-36.716	-29.1378	-24.2587
32.5195	-33.0271	-18.9859	-20.6916	-36.4723	-28.9721	-24.0586
32.8447	-33.0978	-27.6073	-32.2516	-36.1818	-28.9397	-24.3925
33.1699	-32.934	-22.9046	-28.5602	-35.4812	-29.8417	-24.3344
33.4951	-37.9031	-25.7152	-30.3703	-35.3894	-29.6255	-24.2767
33.8203	-33.4019	-23.064	-32.7036	-35.0676	-29.4926	-24.3157
34.1455	-33.2305	-20.1568	-28.771	-34.5192	-29.2258	-24.6285
34.4707	-43.2275	-29.9844	-30.2278	-34.8608	-29.0961	-24.7849
34.7959	-33.5162	-23.2304	-27.8325	-34.4806	-28.6917	-24.608
35.1211	-29.6637	-25.053	-25.019	-34.4718	-29.2842	-25.1881
35.4463	-34.977	-21.7251	-37.282	-35.1063	-29.3795	-24.9242
35.7715	-34.4467	-26.6516	-28.3618	-35.2485	-29.7262	-24.925
36.0967	-35.9597	-25.026	-26.0867	-35.2386	-29.3243	-24.7253
36.4219	-29.409	-24.3124	-28.1535	-35.2629	-28.7826	-24.3537
36.7471	-38.9718	-29.437	-26.6368	-35.2054	-29.1065	-24.5727
37.0723	-33.4427	-25.2663	-27.4274	-34.9728	-28.8077	-24.384
37.3975	-32.8951	-27.6867	-29.5791	-35.5857	-28.7016	-24.2495
37.7227	-42.6151	-23.6495	-33.6803	-35.7911	-29.6463	-24.5521
38.0478	-35.0676	-22.9173	-33.7615	-35.6235	-29.3519	-24.998
38.373	-37.7541	-22.7192	-24.3417	-35.5658	-29.235	-25.2174
38.6982	-33.767	-17.4896	-24.578	-35.3993	-29.3228	-25.6967
39.0234	-32.3681	-23.4417	-33.6298	-36.1617	-29.3198	-25.2883
39.3486	-39.7379	-27.1542	-25.7454	-36.3578	-29.2854	-24.9606
39.6738	-42.7102	-21.2131	-26.2405	-36.6071	-28.8498	-24.774
39.999	-32.7441	-29.5922	-39.19	-36.818	-28.4311	-24.5636
40.3242	-32.4637	-28.4135	-32.8664	-36.4081	-27.8556	-24.5365
40.6494	-33.5815	-29.9427	-26.6076	-36.1467	-26.9666	-25.3873
40.9746	-33.4619	-32.2157	-27.4033	-35.7146	-27.5099	-25.5279
41.2998	-40.8453	-18.185	-28.1092	-36.6638	-27.9442	-25.6952
41.625	-41.912	-24.5225	-26.1208	-36.7751	-28.003	-26.1808
41.9502	-37.1836	-22.4674	-20.8927	-36.438	-28.1551	-26.0266
42.2754	-36.058	-24.5309	-23.2993	-35.8499	-28.3248	-26.3364
42.6006	-36.4662	-23.2429	-25.0479	-36.3177	-27.685	-25.8025
42.9258	-31.1462	-35.6792	-20.4256	-36.0608	-27.2565	-25.6907
43.251	-31.2727	-24.8276	-32.4916	-36.3034	-27.2328	-24.8242
43.5762	-48.0058	-19.9993	-31.0933	-36.6682	-26.9183	-24.2346
43.9014	-34.0368	-30.7262	-34.5116	-36.172	-26.745	-24.4057
44.2266	-34.6826	-24.8414	-28.0267	-35.722	-26.2949	-24.2905
44.5518	-33.8889	-25.8593	-28.7863	-35.3989	-26.2869	-24.0272
44.877	-39.761	-21.5845	-29.5925	-35.2648	-26.4139	-23.7376
45.2022	-28.6091	-26.7355	-26.4389	-35.3192	-27.2473	-23.7227
45.5273	-37.2214	-16.9455	-26.2519	-35.765	-27.3807	-22.3899
45.8525	-38.9329	-23.3724	-22.6866	-36.102	-26.8359	-22.5996
46.1777	-33.4025	-20.7504	-25.51	-35.4075	-26.0255	-22.9654
46.5029	-35.1617	-22.7949	-19.3685	-35.3608	-25.164	-22.0018
46.8281	-32.3382	-18.5178	-20.7729	-35.691	-24.8016	-22.3997
47.1533	-34.0458	-20.1873	-25.2042	-35.6096	-24.262	-22.1122
47.4785	-37.2828	-23.0184	-37.5481	-35.0743	-24.127	-21.5837
47.8037	-37.8326	-15.6879	-22.4267	-35.308	-24.1018	-21.4305
48.1289	-36.3284	-27.9731	-24.3208	-35.1613	-24.1736	-22.0355
48.4541	-37.5877	-25.4864	-18.936	-34.9746	-24.617	-22.1483
48.7793	-33.3362	-16.2729	-21.5902	-34.7766	-24.5562	-22.5771
49.1045	-39.6354	-30.8094	-22.5896	-34.5469	-25.0654	-22.6427
49.4297	-32.6677	-21.5474	-20.6926	-34.9468	-25.2331	-22.8248
49.7549	-31.7325	-13.6559	-27.568	-35.4947	-25.5903	-22.6011
50.0801	-32.1145	-24.4382	-26.0604	-35.7259	-25.4494	-23.0766
50.4053	-35.0204	-26.0195	-27.3301	-35.6935	-25.757	-23.2344
50.7305	-36.1324	-25.065	-29.3372	-36.2741	-26.6944	-23.0648
51.0557	-30.4333	-27.1824	-24.5986	-35.9306	-26.9181	-22.945
51.3809	-31.7153	-23.7783	-27.0061	-35.9988	-27.412	-23.5885
51.706	-38.3364	-21.2497	-23.2878	-35.6838	-27.6216	-22.5415
52.0312	-42.2648	-16.8324	-30.5617	-35.4486	-28.101	-22.7562
52.3565	-40.7516	-30.1511	-35.4361	-37.0821	-28.3314	-23.4369
52.6816	-37.3454	-18.055	-27.0404	-37.3413	-28.1552	-24.2168
53.0068	-45.0377	-25.4278	-38.381	-37.5427	-27.6003	-24.3221
53.332	-32.4357	-23.6897	-22.2924	-37.3468	-27.2077	-24.3792
53.6572	-34.3593	-25.9256	-28.9974	-37.4444	-27.3609	-26.111
53.9824	-34.9096	-15.1038	-25.7342	-37.8166	-26.6722	-26.3634
54.3076	-29.1402	-24.7687	-27.8831	-37.8218	-26.3587	-26.0037
54.6328	-56.2354	-23.8664	-31.0245	-37.2869	-26.3088	-26.1911
54.958	-36.0019	-36.1361	-23.4179	-36.8763	-25.41	-25.4556
55.2832	-38.0417	-27.599	-19.0065	-36.6362	-25.0318	-25.7845
55.6084	-33.1937	-25.9226	-23.4472	-35.5683	-24.4967	-25.4003
55.9336	-31.8979	-53.159	-26.8967	-36.2403	-24.6673	-25.2691
56.2588	-37.298	-27.564	-16.677	-37.3026	-23.9522	-24.7378
56.584	-38.4139	-15.8547	-18.5852	-37.3111	-23.4067	-25.0401
56.9092	-34.2407	-19.6429	-29.8128	-37.5238	-23.478	-25.66
57.2344	-34.5934	-19.1193	-21.9536	-35.9435	-24.0877	-25.5507
57.5596	-33.7443	-22.9881	-21.3671	-35.7321	-23.8818	-24.5037
57.8848	-29.0191	-19.6642	-30.3547	-35.8627	-24.602	-24.1157
58.21	-42.516	-21.7215	-24.8512	-36.3149	-24.5083	-23.8864
58.5352	-50.2934	-17.9564	-18.2719	-36.6297	-24.3757	-21.8389
58.8603	-35.0362	-19.6389	-17.5505	-36.3085	-24.8191	-21.4925
59.1855	-32.3319	-34.0669	-28.9538	-36.0685	-24.9479	-22.061
59.5107	-32.5308	-22.2264	-40.1687	-36.2156	-24.0536	-21.8925
59.8359	-32.8301	-20.432	-20.3307	-36.1944	-24.0918	-22.0449
60.1611	-40.0014	-21.7794	-29.8094	-36.1961	-24.4134	-22.4976
60.4863	-39.9761	-22.4827	-22.0407	-37.231	-23.5773	-22.3316
60.8115	-36.6207	-22.4463	-24.9077	-36.6935	-23.2132	-21.9961
61.1367	-32.4792	-22.367	-23.3287	-35.6015	-23.5612	-22.3931
61.4619	-34.8136	-24.3824	-20.5171	-35.9912	-23.6063	-22.2041
61.7871	-36.4474	-17.1162	-16.3982	-37.3067	-22.9321	-20.9832
62.1123	-34.276	-21.4053	-22.5269	-37.6948	-21.9262	-21.1379
62.4375	-33.7701	-29.7789	-26.1908	-37.8469	-22.0498	-21.2946
62.7627	-44.5428	-17.1739	-17.8138	-37.4799	-21.5524	-21.2555
63.0879	-34.4535	-16.6885	-19.39	-37.1344	-21.8367	-20.9574
63.4131	-33.9133	-23.9124	-23.4909	-36.9254	-21.642	-20.8847
63.7383	-40.8808	-16.8039	-18.2275	-37.3145	-21.661	-20.8261
64.0635	-52.0644	-15.7521	-18.8408	-37.1092	-21.6867	-21.0386
64.3887	-38.3524	-24.5481	-25.0799	-37.4663	-22.5459	-21.3167
64.7139	-35.1127	-22.7813	-22.1853	-37.3487	-22.6739	-20.971
65.0391	-34.4952	-21.1942	-22.3481	-37.7286	-22.6886	-20.1266
65.3643	-34.7948	-18.0101	-26.3049	-37.8952	-23.0971	-20.613
65.6894	-33.4853	-21.3562	-21.987	-37.8642	-23.6822	-20.8084
66.0147	-38.3162	-21.488	-23.6138	-38.0966	-23.5564	-20.4525
66.3398	-31.7331	-27.5696	-20.9018	-38.5339	-23.9601	-20.7851
66.665	-41.8041	-21.288	-29.2867	-37.4367	-24.4273	-21.0585
66.9902	-32.5125	-16.2203	-24.4468	-37.1559	-24.2679	-20.9726
67.3154	-39.4674	-17.1116	-26.4123	-37.4195	-24.4842	-20.5529
67.6406	-47.0416	-24.4711	-23.9412	-37.3771	-24.3262	-21.1312
67.9658	-33.9892	-19.6182	-28.1665	-37.2526	-24.6113	-21.3146
68.291	-37.3999	-18.5745	-21.603	-37.7652	-25.5367	-21.0531
68.6162	-47.4392	-21.7931	-24.2836	-37.5572	-25.4649	-20.6494
68.9414	-35.6075	-19.8525	-25.848	-38.0359	-25.6309	-20.3618
69.2666	-34.1393	-23.2602	-22.689	-37.4213	-24.8622	-20.2804
69.5918	-39.067	-16.4855	-25.4298	-37.7969	-24.5045	-20.4771
69.917	-33.8589	-29.8695	-19.9791	-37.4529	-24.2345	-20.6462
70.2422	-32.9269	-20.7612	-30.5815	-36.6922	-23.7206	-20.1473
70.5674	-41.1755	-17.4326	-35.8666	-37.1085	-23.2554	-19.8228
70.8926	-35.1951	-15.4327	-22.5378	-37.5997	-23.1846	-19.9501
71.2178	-38.9134	-23.2553	-23.3922	-36.7032	-23.4556	-20.0216
71.543	-32.5855	-20.0671	-17.7556	-36.6616	-23.2444	-21.0489
71.8682	-38.1476	-19.1715	-19.0818	-37.8607	-22.8525	-20.4405
72.1934	-34.3066	-19.6485	-22.3612	-37.6184	-22.6004	-21.1206
72.5186	-35.6313	-16.987	-16.2339	-37.9192	-22.2717	-20.9974
72.8438	-40.2335	-14.7505	-21.1876	-38.3779	-21.7323	-21.4461
73.1689	-44.7678	-20.4834	-20.5411	-38.6271	-20.8081	-21.8547
73.4941	-33.9913	-22.8658	-28.3483	-38.743	-20.4675	-22.1517
73.8193	-34.9848	-35.2619	-22.68	-38.7403	-20.6126	-22.0234
74.1445	-52.1254	-14.1353	-16.8103	-38.9579	-20.777	-22.4534
74.4697	-35.4328	-26.6863	-21.6489	-38.8161	-21.0358	-22.4988
74.7949	-38.3703	-28.0218	-15.0484	-39.2473	-21.1204	-22.3694
75.1201	-39.8083	-27.4916	-22.4907	-39.2097	-21.4455	-23.9591
75.4453	-44.913	-23.5618	-22.0044	-39.2168	-21.137	-24.592
75.7705	-36.9336	-19.8874	-17.4285	-39.0971	-21.6305	-25.1697
76.0957	-38.8722	-21.3306	-25.5678	-39.6721	-20.9937	-25.3348
76.4209	-35.8496	-26.5178	-20.2229	-39.7828	-21.4509	-24.5568
76.7461	-36.0213	-19.8518	-22.9623	-38.5291	-21.9341	-24.8459
77.0713	-40.7736	-17.7085	-23.6303	-38.4785	-21.7592	-24.1851
77.3965	-35.0684	-40.8325	-21.1109	-38.5327	-23.3013	-23.755
77.7217	-40.3398	-24.2433	-16.5598	-38.8778	-23.4129	-23.5665
78.0469	-42.9713	-29.1494	-27.9446	-38.1398	-23.6381	-23.5798
78.3721	-42.6168	-25.342	-18.7958	-37.8057	-24.774	-23.8702
78.6973	-36.6446	-23.5925	-29.5381	-37.7002	-25.2103	-24.7143
79.0225	-33.3206	-18.471	-24.0578	-37.8873	-25.4746	-24.6792
79.3477	-34.6739	-16.7743	-19.0257	-37.9205	-25.4738	-25.2149
79.6728	-39.183	-21.5707	-38.1807	-37.6254	-25.9762	-25.8518
79.9981	-44.9856	-24.6642	-24.1636	-37.8706	-26.3117	-24.8131
80.3232	-33.8428	-23.7607	-25.382	-37.9567	-26.9959	-24.5304
80.6484	-31.9218	-24.2432	-34.468	-37.947	-26.4701	-24.0718
80.9736	-37.2896	-33.992	-32.1117	-38.2448	-27.05	-23.9562
81.2988	-38.6559	-25.9915	-24.1871	-38.5096	-26.4069	-23.8694
81.624	-36.5202	-27.8876	-22.9504	-39.6353	-26.2079	-24.1444
81.9492	-36.347	-27.2621	-31.166	-40.0617	-26.1813	-24.4002
82.2744	-38.7451	-25.2517	-26.144	-40.1073	-25.4367	-24.8842
82.5996	-41.6329	-20.0026	-26.8225	-39.5482	-25.863	-24.7021
82.9248	-42.8259	-22.2709	-20.0575	-39.9465	-25.9314	-24.5169
83.25	-47.0827	-23.6084	-27.4951	-40.5933	-24.8474	-24.4502
83.5752	-40.6172	-22.2899	-19.891	-40.9897	-24.2424	-23.8543
83.9004	-50.2055	-22.5968	-21.0728	-41.0362	-23.9853	-24.4153
84.2256	-41.0706	-20.61	-18.6276	-41.5621	-24.5155	-23.8382
84.5508	-39.8663	-28.8317	-27.0114	-41.8655	-23.9536	-23.1847
84.876	-36.599	-21.9332	-30.5584	-42.3044	-24.0119	-23.5895
85.2012	-39.8177	-20.982	-26.408	-42.001	-23.8377	-24.6751
85.5264	-41.6236	-23.2427	-18.207	-41.9841	-24.0434	-24.9512
85.8516	-43.2364	-25.0537	-23.0368	-41.5475	-23.813	-25.2335
86.1768	-39.3524	-34.4056	-20.3306	-41.8135	-24.8795	-25.7961
86.5019	-44.4098	-19.2314	-30.9034	-41.559	-25.1811	-26.7242
86.8272	-40.8969	-17.4598	-22.7374	-42.6711	-25.6973	-27.112
87.1523	-45.3287	-31.3236	-27.019	-42.275	-25.2759	-27.4407
87.4775	-37.0821	-36.2867	-24.2099	-42.0833	-25.3787	-27.7436
87.8027	-42.5735	-26.4123	-23.1424	-41.5984	-25.2423	-28.5451
88.1279	-40.5326	-27.8431	-24.0396	-41.4829	-25.8592	-28.8897
88.4531	-44.6072	-30.7285	-35.8886	-40.6343	-26.2624	-28.771
88.7783	-46.388	-36.5185	-25.5971	-40.791	-26.6445	-28.2967
89.1035	-57.7531	-26.4271	-26.3697	-40.289	-26.3276	-29.3656
89.4287	-33.924	-33.762	-20.6899	-41.5098	-26.8897	-30.0265
89.7539	-33.7236	-26.4776	-32.1005	-41.3585	-27.7894	-29.7061
90.0791	-32.5444	-33.0046	-24.3622	-41.7549	-27.9647	-29.8613
90.4043	-39.8904	-28.4108	-27.4612	-41.6322	-28.471	-29.5042
90.7295	-30.5071	-23.2733	-29.0848	-41.7711	-28.6255	-29.143
91.0547	-41.7026	-27.2911	-26.062	-41.4538	-28.1122	-29.0996
91.3799	-36.8804	-35.2653	-26.1494	-41.3636	-28.4523	-28.516
91.7051	-59.2084	-27.3729	-31.1689	-40.384	-29.0155	-28.4798
92.0303	-43.0596	-26.5181	-40.5155	-41.2438	-29.651	-27.7297
92.3555	-43.0288	-38.6149	-26.8382	-42.3436	-29.5748	-27.9042
92.6807	-40.733	-21.0552	-30.7379	-43.1081	-29.708	-27.614
93.0059	-42.6149	-22.4244	-26.3567	-43.672	-29.6636	-27.6628
93.3311	-39.8487	-30.0786	-28.1886	-44.3482	-29.7777	-27.5365
93.6562	-45.0354	-27.7648	-30.6987	-44.3411	-29.854	-27.8666
93.9814	-43.0585	-25.884	-34.8174	-44.8276	-30.3015	-27.3768
94.3066	-46.8203	-22.5098	-30.2234	-43.8629	-30.182	-27.9289
94.6318	-50.2208	-29.0951	-30.9578	-44.7004	-29.4357	-27.8497
94.957	-44.0131	-28.652	-26.36	-44.9601	-29.9789	-27.0347
95.2822	-48.349	-29.1419	-26.7948	-45.6244	-29.8881	-27.3239
95.6074	-40.649	-21.3792	-30.7967	-46.1343	-29.6483	-27.8949
95.9326	-41.5965	-32.2433	-27.2063	-46.0583	-29.4472	-27.4972
96.2578	-44.1787	-27.9174	-32.8612	-46.1078	-29.2777	-27.5905
96.583	-44.7365	-35.6547	-29.376	-46.0549	-29.1771	-27.8608
96.9082	-55.6235	-25.3306	-29.3217	-45.5692	-28.9498	-28.1603
97.2334	-46.9243	-26.3888	-34.9868	-45.491	-28.4703	-29.0111
97.5586	-50.6968	-25.394	-29.3749	-45.3394	-28.4504	-28.8593
97.8838	-50.264	-30.9894	-22.7606	-45.6356	-28.6082	-28.4178
98.209	-38.7082	-24.1127	-25.1713	-46.7225	-28.5334	-28.7524
98.5342	-45.7774	-29.1646	-28.1568	-47.042	-28.7413	-28.4601
98.8594	-42.2654	-29.9379	-33.3083	-46.7479	-28.5665	-28.0422
99.1846	-39.535	-27.0022	-26.813	-46.8046	-28.285	-27.845
99.5098	-49.0474	-41.8577	-23.7661	-45.7482	-28.3898	-27.8868
99.835	-41.7398	-26.3757	-26.0615	-45.4463	-28.0302	-27.9644
100.16	-52.7921	-22.5182	-29.1621	-44.8653	-28.0834	-28.2898
100.485	-56.9522	-26.3985	-29.6745	-43.9481	-28.2997	-28.0159
100.811	-46.3886	-27.8589	-30.324	-44.1155	-28.7626	-28.1198
101.136	-39.7672	-21.6491	-30.2402	-43.8685	-28.5331	-27.799
101.461	-45.5875	-32.6961	-25.1538	-43.7715	-28.2336	-27.1777
101.786	-39.7773	-25.9589	-30.893	-43.7623	-28.0295	-26.6982
102.111	-42.3952	-27.5519	-29.5924	-43.3651	-28.0364	-25.5222
102.437	-41.9822	-30.2754	-30.1732	-43.2589	-27.8845	-25.2854
102.762	-36.5056	-26.8802	-26.005	-42.4055	-27.6795	-25.3877
103.087	-41.2199	-25.6719	-32.1154	-41.962	-27.4766	-25.4091
103.412	-42.0717	-24.3523	-24.7139	-41.3936	-27.3925	-25.4444
103.737	-40.8103	-20.6183	-28.8152	-41.428	-27.7388	-26.1203
104.062	-39.3981	-19.8094	-23.7521	-41.6295	-27.9224	-25.7546
104.388	-43.0892	-24.2186	-23.8702	-41.6176	-27.8682	-25.6141
104.713	-40.1466	-22.8236	-23.7819	-41.3428	-27.3753	-25.8888
105.038	-39.9899	-24.0529	-26.0874	-41.0199	-27.1987	-25.7023
105.363	-50.3004	-26.7196	-26.6321	-40.9814	-27.0233	-25.7419
105.688	-37.8628	-28.3876	-29.0624	-40.645	-26.7429	-25.7846
106.014	-40.2835	-31.7882	-35.4346	-40.4273	-26.872	-25.8844
106.339	-48.6091	-27.2099	-27.9068	-40.2388	-26.6308	-25.9616
106.664	-39.5993	-23.8515	-30.0797	-40.3294	-27.3605	-26.1977
106.989	-38.2729	-31.6729	-22.1994	-40.3639	-27.59	-26.4833
107.314	-37.1395	-27.4771	-27.5242	-40.7822	-28.2852	-26.9293
107.64	-35.9275	-27.4747	-23.3742	-41.0417	-28.5572	-27.2001
107.965	-36.1748	-26.3132	-27.909	-40.0223	-28.5808	-27.2195
108.29	-38.8062	-25.8484	-26.6511	-41.5508	-28.6549	-27.5771
108.615	-37.9815	-21.7771	-25.1972	-41.7101	-28.2786	-26.9694
108.94	-40.7573	-23.3496	-34.6964	-41.3995	-28.3254	-26.7639
109.266	-43.6078	-28.5038	-27.3129	-41.385	-28.2826	-27.216
109.591	-46.4206	-29.513	-34.211	-41.3287	-28.1759	-27.0656
109.916	-43.8822	-28.1146	-30.1673	-41.5338	-28.0697	-27.3604
110.241	-35.0098	-27.0108	-26.9862	-41.9182	-28.5061	-27.3432
110.566	-60.7897	-33.7523	-30.173	-42.28	-28.6426	-27.29
110.892	-42.6726	-22.6714	-29.79	-42.6431	-29.1939	-27.3145
111.217	-43.9515	-24.1285	-28.6086	-43.252	-29.1776	-27.7854
111.542	-39.3816	-30.6331	-29.4389	-43.1949	-28.8009	-27.97
111.867	-37.4281	-29.4171	-20.5978	-43.3727	-29.2881	-27.7236
112.192	-40.2154	-31.8976	-25.9321	-43.3727	-29.1583	-28.166
112.518	-41.6944	-27.2178	-29.9205	-44.4536	-28.8579	-27.8175
112.843	-41.6017	-25.5149	-29.9561	-45.5839	-28.8564	-28.0671
113.168	-44.2518	-26.2165	-34.9207	-44.6846	-28.7612	-27.7326
113.493	-47.115	-28.8406	-24.9528	-44.8942	-28.9556	-28.2453
113.818	-39.9008	-26.1176	-29.0454	-45.1625	-29.1816	-28.9424
114.144	-46.2756	-24.8082	-34.6213	-45.253	-29.195	-29.528
114.469	-46.4209	-36.1486	-32.2641	-45.6104	-30.1139	-29.3261
114.794	-60.0952	-22.8883	-25.6605	-45.6975	-31.0569	-29.5143
115.119	-51.9635	-30.7541	-26.9649	-45.8444	-31.3215	-30.227
115.444	-47.3002	-28.7356	-28.7448	-46.247	-31.3102	-30.5273
115.77	-45.8179	-30.3611	-32.7059	-46.3318	-31.0433	-30.4665
116.095	-47.9754	-34.5843	-31.998	-46.3422	-31.5859	-30.8785
116.42	-40.7392	-39.4185	-29.6396	-46.7839	-31.8646	-31.3301
116.745	-42.7885	-26.3884	-34.3811	-47.6561	-31.7363	-31.554
117.07	-41.5225	-34.7202	-40.0777	-47.7456	-31.9363	-30.8452
117.396	-43.8972	-37.9087	-33.8896	-46.6543	-32.5249	-31.2762
117.721	-47.6414	-30.0192	-29.7872	-46.0918	-32.9956	-30.9547
118.046	-45.5236	-25.3046	-30.9163	-45.745	-33.1921	-30.9861
118.371	-47.2704	-35.0196	-33.0923	-45.9793	-33.2658	-31.0063
118.696	-46.5266	-32.8929	-33.2259	-45.9607	-33.1608	-30.564
119.021	-59.3585	-28.1654	-32.6974	-46.4127	-33.9336	-30.1965
119.347	-47.7646	-25.517	-35.2629	-46.5733	-33.3376	-30.4462
119.672	-43.7252	-29.3532	-34.4894	-46.4931	-32.8073	-30.0887
119.997	-43.5256	-25.9323	-34.0262	-46.1846	-32.7355	-28.8792
120.322	-42.0991	-29.2061	-31.6922	-45.5285	-32.7665	-28.5714
120.647	-49.3323	-30.6645	-33.8118	-45.0768	-33.2628	-28.7361
120.973	-47.6953	-27.9498	-30.4228	-44.5014	-32.8738	-27.9933
121.298	-47.5195	-33.9062	-41.2313	-44.6997	-33.324	-27.4603
121.623	-45.1981	-30.1338	-25.4411	-43.7674	-32.8929	-27.7665
121.948	-40.3201	-29.3577	-32.1231	-43.5891	-32.6269	-27.7228
122.273	-39.269	-19.7664	-32.812	-43.7816	-33.6027	-27.4942
122.599	-37.8	-25.4019	-30.2525	-43.7269	-33.4685	-27.765
122.924	-38.748	-27.7744	-38.3605	-43.9944	-33.5956	-26.7888
123.249	-38.6395	-23.8776	-27.2574	-43.349	-33.1264	-26.7116
123.574	-49.5007	-24.8988	-39.9798	-43.2411	-33.5263	-26.8418
123.899	-45.3742	-32.757	-26.2302	-42.9893	-32.3032	-26.2063
124.225	-45.0894	-24.8614	-31.2729	-42.5208	-32.6276	-25.8828
124.55	-46.6129	-25.9247	-49.1268	-42.8834	-32.1735	-25.0231
124.875	-42.7056	-29.9949	-32.0132	-42.8453	-31.5629	-25.1554
125.2	-46.112	-14.5625	-33.5988	-43.5974	-31.1058	-25.149
125.525	-39.6508	-29.5074	-26.7728	-43.9633	-30.3475	-24.2807
125.851	-46.0768	-29.9016	-36.4222	-44.4603	-30.0106	-24.3971
126.176	-43.7424	-24.3748	-22.8847	-43.9906	-29.2436	-24.4439
126.501	-38.1702	-25.2806	-30.307	-44.0516	-29.3921	-23.6415
126.826	-45.7588	-16.4627	-25.3126	-44.0671	-28.9645	-23.4344
127.151	-38.6975	-21.7513	-23.6526	-43.6093	-27.5138	-23.15
127.477	-49.0822	-25.3053	-23.3961	-43.2528	-27.2736	-22.8524
127.802	-44.2366	-14.7506	-26.986	-42.633	-26.8998	-23.4594
128.127	-46.0941	-25.6238	-22.2031	-42.2503	-27.0496	-23.4348
128.452	-42.4553	-25.6001	-28.4747	-41.5677	-26.9605	-22.9628
128.777	-46.2892	-20.7213	-28.4587	-41.5235	-27.2123	-22.8867
129.103	-45.3227	-21.7547	-24.8587	-41.6167	-26.8792	-22.6654
129.428	-39.7451	-21.6579	-27.3662	-41.0581	-27.0848	-22.6487
129.753	-37.3589	-25.5315	-28.4105	-41.703	-26.9441	-23.2042
130.078	-36.8138	-23.667	-27.9916	-41.3639	-27.2413	-22.8717
130.403	-33.9113	-29.1387	-29.0199	-40.9382	-27.3781	-23.6342
130.729	-35.8379	-22.8218	-35.0853	-40.5394	-27.9399	-23.5787
131.054	-43.0784	-23.233	-26.6609	-40.2182	-28.3411	-23.0516
131.379	-39.5691	-21.9618	-25.3118	-39.925	-27.9193	-23.3161
131.704	-37.3796	-16.212	-28.3966	-39.5111	-28.2467	-23.1557
132.029	-48.3715	-30.0834	-21.5416	-39.6254	-28.0544	-23.5726
132.354	-43.9955	-20.3182	-27.854	-39.587	-27.8826	-23.5042
132.68	-37.851	-26.187	-29.0382	-40.247	-27.4306	-23.5327
133.005	-40.1111	-24.7923	-30.63	-40.476	-27.0631	-23.1402
133.33	-37.6378	-17.6942	-34.4929	-40.6803	-26.676	-22.6721
133.655	-41.891	-24.6878	-22.1315	-40.0689	-27.3917	-22.5708
133.98	-39.1151	-19.3481	-29.7694	-39.8814	-27.5421	-22.498
134.306	-41.4592	-27.9118	-24.4824	-40.3018	-26.8093	-23.2033
134.631	-36.7826	-24.5057	-25.8325	-39.6815	-27.3294	-22.8087
134.956	-46.7139	-24.0946	-21.2117	-39.3628	-27.1864	-22.8818
135.281	-37.3462	-23.251	-23.5077	-39.9317	-27.8615	-23.1871
135.606	-38.9029	-15.8006	-29.2784	-39.7694	-27.0691	-23.0855
135.932	-33.9073	-21.713	-37.3969	-39.6437	-26.209	-23.9432
136.257	-36.7563	-20.87	-27.5685	-39.2992	-26.7059	-25.4772
136.582	-43.6852	-26.792	-17.4038	-39.4044	-26.2279	-25.311
136.907	-39.0673	-24.1638	-29.3435	-39.1386	-26.4401	-24.7048
137.232	-39.2153	-21.4151	-25.7082	-38.9466	-26.8474	-24.7533
137.558	-46.3846	-30.7667	-39.1652	-38.0243	-27.0303	-24.3969
137.883	-37.6755	-23.2677	-18.7437	-37.8796	-27.5085	-25.0544
138.208	-35.7535	-30.5596	-21.5915	-37.7627	-27.0048	-25.5369
138.533	-36.723	-47.6988	-29.5853	-38.1575	-26.2661	-25.5638
138.858	-40.6927	-16.8541	-22.5999	-38.4994	-26.2002	-25.3211
139.184	-37.4721	-18.8193	-27.6644	-39.5311	-26.3087	-25.4271
139.509	-33.9028	-25.2336	-31.942	-39.1785	-26.219	-25.406
139.834	-32.8803	-18.7478	-23.9553	-39.3532	-26.2191	-25.5054
140.159	-35.1757	-33.1139	-30.6813	-38.5547	-25.7935	-25.396
140.484	-37.1493	-23.038	-21.7222	-38.6126	-26.4209	-25.6826
140.81	-39.8285	-22.1163	-26.3174	-39.1416	-27.0544	-25.1998
141.135	-41.8852	-17.2298	-26.5792	-38.9127	-26.7315	-23.5819
141.46	-59.1611	-28.3825	-19.031	-39.4311	-27.6988	-23.9377
141.785	-33.7784	-23.8464	-27.998	-39.1757	-27.3115	-24.3206
142.11	-41.8346	-22.907	-25.7108	-39.0661	-27.7066	-23.9372
142.436	-34.4071	-29.1252	-32.7806	-39.2889	-27.4222	-24.169
142.761	-38.5453	-27.5664	-28.1551	-39.8748	-27.4748	-25.0049
143.086	-43.6885	-23.3177	-31.0936	-39.8177	-28.0498	-25.1547
143.411	-33.2895	-23.4306	-24.7424	-39.7097	-28.0097	-25.5552
143.736	-48.4683	-22.1915	-37.1087	-39.8286	-27.9531	-26.0473
144.062	-33.6412	-24.5617	-21.8556	-38.8042	-28.8159	-25.5433
144.387	-32.2578	-19.483	-37.868	-39.0564	-28.746	-25.3573
144.712	-36.2235	-22.2247	-19.6893	-39.3532	-29.1242	-25.6739
145.037	-43.9635	-45.6523	-31.4694	-39.4959	-28.6131	-25.3159
145.362	-36.2932	-25.2857	-30.3485	-40.0984	-28.1978	-24.636
145.688	-38.2082	-28.1238	-25.7157	-39.9138	-27.7307	-24.191
146.013	-43.6682	-24.6114	-25.7303	-40.4311	-27.2996	-24.0788
146.338	-43.7949	-20.8214	-31.9729	-39.6412	-26.2658	-24.423
146.663	-37.5628	-21.0574	-26.9492	-40.1657	-26.1492	-25.1088
146.988	-46.2861	-27.6558	-31.3834	-40.2055	-25.6866	-25.0319
147.313	-36.5467	-23.755	-25.1136	-40.1165	-26.076	-24.9337
147.639	-47.5843	-17.3684	-21.926	-39.3676	-25.3472	-23.3495
147.964	-40.9188	-16.6425	-24.0873	-39.2831	-24.8151	-23.5197
148.289	-41.0491	-21.7466	-18.2759	-39.7024	-24.6452	-23.3757
148.614	-36.6203	-27.3555	-21.6024	-39.1839	-24.2699	-23.4049
148.939	-41.5087	-34.8479	-20.1054	-38.7866	-24.4428	-23.5774
149.265	-32.8548	-18.3299	-30.9296	-38.9032	-24.1979	-24.1801
149.59	-34.8871	-20.7524	-25.531	-38.1051	-24.6125	-23.9761
149.915	-32.7304	-21.8882	-20.5367	-37.9752	-25.0638	-23.6164
150.24	-35.0258	-27.8399	-22.3671	-37.7719	-25.3396	-23.7968
150.565	-44.4985	-25.9635	-23.1669	-37.4737	-25.4997	-24.2693
150.891	-35.8908	-25.0489	-20.1008	-36.9943	-25.9051	-24.5908
151.216	-37.8347	-23.4084	-34.5658	-36.9864	-25.7464	-25.2167
151.541	-39.3118	-30.0984	-23.2769	-37.8862	-26.2853	-24.7679
151.866	-34.3142	-24.5952	-37.6019	-38.1673	-25.8435	-25.1292
152.191	-34.5992	-18.3601	-31.8828	-38.2888	-26.2287	-25.5627
152.517	-44.5347	-20.0753	-26.0628	-38.3669	-26.5166	-26.24
152.842	-36.4461	-23.7301	-26.4889	-38.8646	-26.8815	-25.8984
153.167	-33.8571	-26.5689	-24.3582	-37.9389	-26.931	-25.7089
153.492	-36.5019	-36.7427	-19.2208	-38.5423	-26.9808	-25.8905
153.817	-55.0052	-28.1169	-28.1892	-38.172	-26.0382	-25.9511
154.143	-37.0719	-23.7489	-24.3022	-38.561	-26.1948	-26.0444
154.468	-36.709	-27.2553	-31.3099	-38.6658	-25.1712	-25.9985
154.793	-33.9021	-32.047	-24.8555	-38.7363	-24.2155	-25.9758
155.118	-42.4924	-22.717	-27.8402	-38.5692	-24.0964	-26.308
155.443	-30.6127	-23.1204	-23.9087	-38.2694	-23.9859	-25.9209
155.769	-44.9421	-27.7724	-20.8477	-39.2213	-25.0644	-25.9062
156.094	-32.28	-24.3179	-20.4276	-39.2314	-25.8212	-26.0746
156.419	-45.1461	-31.4979	-25.6264	-38.544	-25.1936	-25.5999
156.744	-35.887	-23.9069	-22.2475	-38.5855	-25.0174	-25.3982
157.069	-35.6562	-18.0197	-17.5464	-38.3682	-24.4768	-24.7956
157.395	-42.0287	-25.0577	-24.2775	-38.6059	-24.274	-24.4876
157.72	-31.9487	-17.9243	-24.8311	-37.899	-23.8397	-24.4454
158.045	-48.1359	-26.3486	-40.5348	-38.3212	-23.841	-24.1668
158.37	-36.6528	-39.2681	-30.5736	-37.7268	-24.5756	-23.9829
158.695	-44.6951	-20.9968	-18.7753	-38.0613	-25.0467	-23.7549
159.021	-37.6938	-20.723	-21.6585	-37.3032	-24.9042	-23.0455
159.346	-33.4487	-18.2165	-23.2018	-37.2783	-25.1673	-23.2013
159.671	-37.4688	-27.4269	-21.8129	-38.0929	-25.7928	-24.1373
159.996	-31.8881	-22.084	-21.3253	-37.5318	-25.6265	-23.9624
160.321	-36.9468	-18.9416	-23.9284	-37.5772	-25.5373	-24.3212
160.646	-36.0247	-25.0142	-31.8665	-36.7647	-24.1699	-24.2183
160.972	-37.2981	-20.8971	-27.4948	-36.6232	-23.7043	-23.0109
161.297	-33.7744	-20.8565	-23.4889	-35.9271	-24.3243	-22.631
161.622	-35.5139	-26.2443	-26.1931	-36.1985	-24.4465	-22.9832
161.947	-47.8755	-32.0591	-26.9294	-36.151	-24.5416	-23.364
162.272	-33.6122	-22.4348	-21.7834	-36.3423	-25.3549	-24.4522
162.598	-32.63	-23.3067	-23.493	-36.6028	-25.1864	-25.2975
162.923	-35.9482	-24.8052	-20.0238	-36.4991	-25.1541	-25.5601
163.248	-34.5305	-21.1573	-23.5893	-36.7219	-24.5843	-25.3784
163.573	-34.2534	-15.2976	-28.0762	-36.9609	-24.6048	-25.4657
163.898	-41.7645	-26.0063	-23.4902	-36.9181	-24.555	-25.9747
164.224	-32.7366	-23.9282	-24.629	-37.3139	-24.894	-25.5437
164.549	-40.338	-43.7504	-34.0117	-37.3543	-25.117	-25.5317
164.874	-35.7954	-34.7634	-18.7986	-37.3947	-25.3401	-25.5198
165.199	-35.3914	-22.8807	-23.4429	-37.4352	-25.5631	-25.5078
165.524	-39.3668	-22.288	-23.3203	-37.4756	-25.7861	-25.4959
165.85	-40.8822	-22.2073	-27.8024	-37.516	-26.0092	-25.484
166.175	-33.1332	-28.4918	-22.7416	-37.5565	-26.2322	-25.472
166.5	-41.4499	-19.7782	-31.2781	-37.5969	-26.4552	-25.4601

## Sheet: Fig.3h
Strain (%)	Stress (kPa)	Strain (%)	Stress (kPa)	Strain (%)	Stress (kPa)	Strain (%)	Stress (kPa)	Strain (%)	Force hysteresis (%)
0.02022	0	0	0	0	0	0	0	0.02022	0
0.04044	0	0	0	0.02022	0	0.02022	0	0.04044	0
0.04044	0	0	0	0.02022	0	0.02022	0	0.04044	0
0.06066	0	0.02022	0	0.02022	0	0.02022	0	0.06066	0
0.06066	0	0.02022	0	0.02022	0	0.02022	0	0.06066	0
0.06066	0	0.02022	0	0.02022	0	0.02022	0	0.06066	0
0.08087	0	0.02022	0	0.02022	0	0.02022	0	0.08087	0
0.08087	0	0.02022	0	0.02022	0	0.02022	0	0.08087	0
0.08087	0	0.02022	0	0.02022	0	0.02022	0	0.08087	0
0.08087	0	0.02022	0	0.02022	0	0.02022	0	0.08087	0
0.10109	0	0.02022	0	0.02022	0	0.02022	0	0.10109	0
0.10109	0	0.02022	0	0.02022	0	0.02022	0	0.10109	0
0.10109	0	0.02022	0	0.02022	0	0.04044	0	0.10109	0
0.10109	0	0.02022	0	0.02022	0	0.04044	0	0.10109	0
0.12131	0	0.02022	0	0.02022	0	0.04044	0	0.12131	0
0.12131	0	0.02022	0	0.02022	0	0.04044	0	0.12131	0
0.12131	0	0.02022	0	0.02022	0	0.04044	0	0.12131	0
0.12131	0	0.02022	0	0.02022	0	0.04044	0	0.12131	0
0.14153	0	0.02022	0	0.02022	0	0.04044	0	0.14153	0
0.14153	0	0.02022	0	0.04044	0	0.04044	0	0.14153	0
0.14153	0	0.02022	0	0.04044	0	0.04044	0	0.14153	0
0.14153	0	0.02022	0	0.04044	0	0.04044	0	0.14153	0
0.16175	0	0.02022	0	0.04044	0	0.04044	0	0.16175	0
0.16175	0	0.02022	0	0.04044	0	0.04044	0	0.16175	0
0.16175	0	0.04044	0	0.04044	0	0.04044	0	0.16175	0
0.18197	0	0.04044	0	0.04044	0	0.04044	0	0.18197	0
0.18197	0	0.04044	0	0.04044	0	0.04044	0	0.18197	0
0.18197	0	0.04044	0	0.04044	0	0.04044	0	0.18197	0
0.18197	0	0.04044	0	0.04044	0	0.04044	0	0.18197	0
0.18197	0	0.04044	0	0.04044	0	0.06066	0	0.18197	0
0.20218	0	0.04044	0	0.04044	0	0.06066	0	0.20218	0
0.20218	0	0.04044	0	0.04044	0	0.06066	0	0.20218	0
0.20218	0	0.04044	0	0.04044	0	0.06066	0	0.20218	0
0.2224	0	0.04044	0	0.04044	0	0.06066	0	0.2224	0
0.2224	0	0.04044	0	0.04044	0	0.06066	0	0.2224	0
0.2224	0	0.04044	0	0.04044	0	0.06066	0	0.2224	0
0.2224	0	0.04044	0	0.04044	0	0.06066	0	0.2224	0
0.24262	0	0.04044	0	0.06066	0	0.06066	0	0.24262	0
0.24262	0	0.04044	0	0.06066	0	0.06066	0	0.24262	0
0.24262	0	0.04044	0	0.06066	0	0.06066	0	0.24262	0
0.24262	0	0.04044	0	0.06066	0	0.06066	0	0.24262	0
0.26284	0	0.04044	0	0.06066	0	0.06066	0	0.26284	0
0.26284	0	0.04044	0	0.06066	0	0.06066	0	0.26284	0
0.26284	0	0.06066	0	0.06066	0	0.06066	0	0.26284	0
0.28306	0	0.06066	0	0.06066	0	0.06066	0	0.28306	0
0.28306	0	0.06066	0	0.06066	0	0.06066	0	0.28306	0
0.28306	0	0.06066	0	0.06066	0	0.06066	0	0.28306	0
0.28306	0	0.06066	0	0.06066	0	0.06066	0	0.28306	0
0.30328	0	0.06066	0	0.06066	0	0.06066	0	0.30328	0
0.30328	0	0.06066	0	0.06066	0	0.08087	0	0.30328	0
0.30328	0.03365	0.06066	0	0.06066	0	0.08087	0	0.30328	0
0.30328	0.06729	0.06066	0	0.06066	0	0.08087	0	0.30328	0
0.32349	0.10094	0.06066	0	0.06066	0	0.08087	0	0.32349	0
0.32349	0.13458	0.06066	0	0.06066	0	0.08087	0	0.32349	0
0.32349	0.16823	0.06066	0	0.06066	0	0.08087	0	0.32349	0
0.32349	0.16823	0.06066	0	0.06066	0	0.08087	0	0.32349	0
0.34371	0.16823	0.06066	0	0.06066	0	0.08087	0	0.34371	0
0.34371	0.16823	0.06066	0	0.08087	0	0.08087	0	0.34371	0
0.34371	0.16823	0.06066	0	0.08087	0	0.08087	0	0.34371	0
0.34371	0.16823	0.06066	0	0.08087	0	0.08087	0	0.34371	0
0.36393	0.16823	0.06066	0	0.08087	0	0.08087	0	0.36393	0
0.36393	0.16823	0.06066	0	0.08087	0	0.08087	0	0.36393	0
0.36393	0.16823	0.06066	0	0.08087	0	0.08087	0	0.36393	0
0.36393	0.16823	0.08087	0	0.08087	0	0.08087	0	0.36393	0
0.38415	0.16823	0.08087	0	0.08087	0	0.08087	0	0.38415	0
0.38415	0.16823	0.08087	0	0.08087	0	0.08087	0	0.38415	0
0.38415	0.16823	0.08087	0	0.08087	0	0.08087	0	0.38415	1.81365
0.40437	0.16823	0.08087	0	0.08087	0	0.08087	0	0.40437	1.84999
0.40437	0.16823	0.08087	0	0.08087	0	0.10109	0	0.40437	1.84999
0.40437	0.16823	0.08087	0	0.08087	0	0.10109	0	0.40437	1.84999
0.40437	0.16823	0.08087	0	0.08087	0	0.10109	0	0.40437	1.84999
0.42459	0.16823	0.08087	0	0.08087	0	0.10109	0	0.42459	1.88608
0.42459	0.16823	0.08087	0	0.08087	0	0.10109	0	0.42459	1.88608
0.42459	0.16823	0.08087	0	0.08087	0	0.10109	0	0.42459	1.88608
0.42459	0.16823	0.08087	0	0.08087	0	0.10109	0	0.42459	1.88608
0.4448	0.16823	0.08087	0	0.08087	0	0.10109	0	0.4448	1.9219
0.4448	0.16823	0.08087	0	0.10109	0	0.10109	0	0.4448	1.9219
0.4448	0.16823	0.08087	0	0.10109	0	0.10109	0	0.4448	1.9219
0.4448	0.16823	0.08087	0	0.10109	0	0.10109	0	0.4448	1.9219
0.46502	0.16823	0.10109	0	0.10109	0	0.10109	0	0.46502	1.95751
0.46502	0.16823	0.10109	0	0.10109	0	0.10109	0	0.46502	1.95751
0.46502	0.16823	0.10109	0	0.10109	0	0.10109	0	0.46502	1.95751
0.48524	0.20187	0.10109	0	0.10109	0	0.10109	0	0.48524	1.99287
0.48524	0.23552	0.10109	0	0.10109	0	0.10109	0	0.48524	1.99287
0.48524	0.26916	0.10109	0	0.10109	0	0.10109	0	0.48524	1.99287
0.48524	0.30281	0.10109	0	0.10109	0	0.12131	0	0.48524	1.99287
0.50546	0.33645	0.10109	0	0.10109	0	0.12131	0	0.50546	2.02798
0.50546	0.33645	0.10109	0	0.10109	0	0.12131	0	0.50546	2.02798
0.50546	0.33645	0.10109	0	0.10109	0	0.12131	0	0.50546	2.02798
0.52568	0.33645	0.10109	0	0.10109	0	0.12131	0	0.52568	2.06286
0.52568	0.33645	0.10109	0	0.10109	0	0.12131	0	0.52568	2.06286
0.52568	0.33645	0.10109	0	0.10109	0	0.12131	0	0.52568	2.06286
0.52568	0.33645	0.10109	0	0.10109	0	0.12131	0	0.52568	2.06286
0.5459	0.33645	0.10109	0	0.10109	0	0.12131	0	0.5459	2.0975
0.5459	0.33645	0.10109	0	0.12131	0	0.12131	0	0.5459	2.0975
0.5459	0.33645	0.10109	0	0.12131	0	0.12131	0	0.5459	2.0975
0.56611	0.33645	0.10109	0	0.12131	0	0.12131	0	0.56611	2.13188
0.56611	0.33645	0.12131	0	0.12131	0	0.12131	0	0.56611	2.13188
0.56611	0.33645	0.12131	0	0.12131	0	0.12131	0	0.56611	2.13188
0.56611	0.33645	0.12131	0	0.12131	0	0.12131	0	0.56611	2.13188
0.58633	0.33645	0.12131	0	0.12131	0	0.12131	0	0.58633	2.16604
0.58633	0.33645	0.12131	0	0.12131	0	0.12131	0	0.58633	2.16604
0.58633	0.33645	0.12131	0	0.12131	0	0.12131	0	0.58633	2.16604
0.58633	0.33645	0.12131	0	0.12131	0.00208	0.14153	0	0.58633	2.16604
0.60655	0.33645	0.12131	0	0.12131	0.00415	0.14153	0	0.60655	2.19997
0.60655	0.33645	0.12131	0	0.12131	0.00415	0.14153	0	0.60655	2.19997
0.60655	0.33645	0.12131	0	0.12131	0.00415	0.14153	0	0.60655	2.19997
0.60655	0.33645	0.12131	0	0.12131	0.00415	0.14153	0	0.60655	2.19997
0.60655	0.33645	0.12131	0	0.12131	0.00415	0.14153	0	0.60655	2.19997
0.62677	0.33645	0.12131	0	0.12131	0.00415	0.14153	0	0.62677	2.23365
0.62677	0.33645	0.12131	0	0.12131	0.00415	0.14153	0	0.62677	2.23365
0.62677	0.33645	0.12131	0	0.14153	0.00415	0.14153	0	0.62677	2.23365
0.64699	0.33645	0.12131	0	0.14153	0.00415	0.14153	0	0.64699	2.2671
0.64699	0.3701	0.12131	0	0.14153	0.00415	0.14153	0	0.64699	2.2671
0.64699	0.40374	0.14153	0	0.14153	0.00415	0.14153	0	0.64699	2.2671
0.64699	0.43739	0.14153	0	0.14153	0.00415	0.14153	0	0.64699	2.2671
0.66721	0.47103	0.14153	0	0.14153	0.00415	0.14153	0	0.66721	2.30032
0.66721	0.50468	0.14153	0	0.14153	0.00415	0.14153	0	0.66721	2.30032
0.66721	0.50468	0.14153	0	0.14153	0.00623	0.14153	0	0.66721	2.30032
0.68742	0.50468	0.14153	0	0.14153	0.00623	0.16175	0	0.68742	2.33329
0.68742	0.50468	0.14153	0	0.14153	0.00623	0.16175	0	0.68742	2.33329
0.68742	0.50468	0.14153	0	0.14153	0.00623	0.16175	0	0.68742	2.33329
0.68742	0.50468	0.14153	0	0.14153	0.00623	0.16175	0	0.68742	2.33329
0.70764	0.50468	0.14153	0	0.14153	0.00831	0.16175	0	0.70764	2.36604
0.70764	0.50468	0.14153	0	0.14153	0.01038	0.16175	0	0.70764	2.36604
0.70764	0.50468	0.14153	0	0.14153	0.01246	0.16175	0	0.70764	2.36604
0.72786	0.50468	0.14153	0	0.14153	0.01454	0.16175	0	0.72786	2.39856
0.72786	0.50468	0.14153	0	0.14153	0.01661	0.16175	0	0.72786	2.39856
0.72786	0.50468	0.14153	0	0.14153	0.01661	0.16175	0	0.72786	2.39856
0.72786	0.50468	0.14153	0	0.14153	0.01869	0.16175	0	0.72786	2.39856
0.72786	0.50468	0.14153	0	0.16175	0.02077	0.16175	0	0.72786	2.39856
0.74808	0.50468	0.14153	0	0.16175	0.02285	0.16175	0	0.74808	2.43085
0.74808	0.50468	0.16175	0	0.16175	0.02285	0.16175	0	0.74808	2.43085
0.74808	0.50468	0.16175	0	0.16175	0.02285	0.16175	0	0.74808	2.43085
0.74808	0.50468	0.16175	0	0.16175	0.02492	0.16175	0	0.74808	2.43085
0.7683	0.50468	0.16175	0	0.16175	0.027	0.16175	0	0.7683	2.46291
0.7683	0.50468	0.16175	0	0.16175	0.02908	0.16175	0	0.7683	2.46291
0.7683	0.50468	0.16175	0	0.16175	0.03115	0.18197	0	0.7683	2.46291
0.78852	0.50468	0.16175	0	0.16175	0.03323	0.18197	0	0.78852	2.49473
0.78852	0.50468	0.16175	0	0.16175	0.03531	0.18197	0	0.78852	2.49473
0.78852	0.50468	0.16175	0	0.16175	0.03531	0.18197	0	0.78852	2.49473
0.78852	0.50468	0.16175	0	0.16175	0.03531	0.18197	0	0.78852	2.49473
0.80873	0.53832	0.16175	0	0.16175	0.03531	0.18197	0	0.80873	2.52632
0.80873	0.57197	0.16175	0	0.16175	0.03738	0.18197	0	0.80873	2.52632
0.80873	0.60561	0.16175	0	0.16175	0.03946	0.18197	0	0.80873	2.52632
0.82895	0.63926	0.16175	0	0.16175	0.04154	0.18197	0	0.82895	2.5577
0.82895	0.6729	0.16175	0	0.16175	0.04361	0.18197	0	0.82895	2.5577
0.82895	0.6729	0.16175	0	0.16175	0.04569	0.18197	0	0.82895	2.5577
0.84917	0.6729	0.16175	0	0.18197	0.04777	0.18197	0	0.84917	2.58884
0.84917	0.6729	0.16175	0	0.18197	0.04984	0.18197	0	0.84917	2.58884
0.84917	0.6729	0.18197	0	0.18197	0.05192	0.18197	0	0.84917	2.58884
0.84917	0.6729	0.18197	0	0.18197	0.054	0.18197	0.00167	0.84917	2.58884
0.86939	0.6729	0.18197	0	0.18197	0.05608	0.18197	0.00167	0.86939	2.61977
0.86939	0.6729	0.18197	0	0.18197	0.05815	0.18197	0.00167	0.86939	2.61977
0.86939	0.6729	0.18197	0	0.18197	0.06023	0.18197	0.00167	0.86939	2.61977
0.86939	0.6729	0.18197	0	0.18197	0.06231	0.20218	0.00333	0.86939	2.61977
0.88961	0.6729	0.18197	0	0.18197	0.06438	0.20218	0.00333	0.88961	2.65047
0.88961	0.6729	0.18197	0	0.18197	0.06646	0.20218	0.00333	0.88961	2.65047
0.88961	0.6729	0.18197	0	0.18197	0.06854	0.20218	0.00333	0.88961	2.65047
0.88961	0.6729	0.18197	0	0.18197	0.07061	0.20218	0.00333	0.88961	2.65047
0.90983	0.6729	0.18197	0	0.18197	0.07269	0.20218	0.00333	0.90983	2.68094
0.90983	0.6729	0.18197	0	0.18197	0.07477	0.20218	0.00333	0.90983	2.68094
0.90983	0.6729	0.18197	0	0.18197	0.07684	0.20218	0.00333	0.90983	2.68094
0.90983	0.6729	0.18197	0	0.18197	0.07892	0.20218	0.00333	0.90983	2.68094
0.93004	0.6729	0.18197	0	0.20218	0.081	0.20218	0.00333	0.93004	2.71118
0.93004	0.6729	0.18197	0.03365	0.20218	0.08307	0.20218	0.00333	0.93004	2.71118
0.93004	0.6729	0.18197	0.06729	0.20218	0.08515	0.20218	0.00333	0.93004	2.71118
0.93004	0.70655	0.18197	0.10094	0.20218	0.08723	0.20218	0.00333	0.93004	2.71118
0.95026	0.74019	0.20218	0.13458	0.20218	0.0893	0.20218	0.00333	0.95026	2.74122
0.95026	0.77384	0.20218	0.13458	0.20218	0.09138	0.20218	0.00333	0.95026	2.74122
0.95026	0.80748	0.20218	0.10094	0.20218	0.09346	0.20218	0.00333	0.95026	2.74122
0.97048	0.84113	0.20218	0.06729	0.20218	0.09554	0.20218	0.00333	0.97048	2.77103
0.97048	0.84113	0.20218	0.03365	0.20218	0.09761	0.20218	0.00333	0.97048	2.77103
0.97048	0.84113	0.20218	-1.11022e-17	0.20218	0.09969	0.2224	0.00333	0.97048	2.77103
0.97048	0.84113	0.20218	-1.11022e-17	0.20218	0.10177	0.2224	0.00333	0.97048	2.77103
0.9907	0.84113	0.20218	-1.11022e-17	0.20218	0.10384	0.2224	0.00333	0.9907	2.80062
0.9907	0.84113	0.20218	-1.11022e-17	0.20218	0.10592	0.2224	0.00333	0.9907	2.80062
0.9907	0.84113	0.20218	-1.11022e-17	0.20218	0.108	0.2224	0.00333	0.9907	2.80062
0.9907	0.84113	0.20218	-1.11022e-17	0.20218	0.11007	0.2224	0.00333	0.9907	2.80062
1.01092	0.84113	0.20218	-1.11022e-17	0.20218	0.11215	0.2224	0.00333	1.01092	2.83
1.01092	0.84113	0.20218	-1.11022e-17	0.2224	0.11423	0.2224	0.00333	1.01092	2.83
1.01092	0.84113	0.20218	-1.11022e-17	0.2224	0.1163	0.2224	0.00333	1.01092	2.83
1.01092	0.84113	0.20218	-1.11022e-17	0.2224	0.11838	0.2224	0.00333	1.01092	2.83
1.03114	0.84113	0.20218	-1.11022e-17	0.2224	0.12046	0.2224	0.00333	1.03114	2.85916
1.03114	0.84113	0.20218	-1.11022e-17	0.2224	0.12046	0.2224	0.00333	1.03114	2.85916
1.03114	0.84113	0.20218	-1.11022e-17	0.2224	0.12046	0.2224	0.00333	1.03114	2.85916
1.03114	0.84113	0.20218	-1.11022e-17	0.2224	0.12253	0.2224	0.00333	1.03114	2.85916
1.05135	0.84113	0.20218	-1.11022e-17	0.2224	0.12461	0.2224	0.00333	1.05135	2.88808
1.05135	0.84113	0.2224	-1.11022e-17	0.2224	0.12669	0.2224	0.00333	1.05135	2.88808
1.05135	0.84113	0.2224	-1.11022e-17	0.2224	0.12877	0.2224	0.00333	1.05135	2.88808
1.07157	0.84113	0.2224	-1.11022e-17	0.2224	0.13084	0.24262	0.00333	1.07157	2.91681
1.07157	0.84113	0.2224	-1.11022e-17	0.2224	0.13292	0.24262	0.00333	1.07157	2.91681
1.07157	0.84113	0.2224	-1.11022e-17	0.2224	0.135	0.24262	0.00333	1.07157	2.91681
1.07157	0.84113	0.2224	-1.11022e-17	0.2224	0.13707	0.24262	0.00333	1.07157	2.91681
1.09179	0.84113	0.2224	-1.11022e-17	0.2224	0.13915	0.24262	0.00333	1.09179	2.94532
1.09179	0.84113	0.2224	-1.11022e-17	0.2224	0.14123	0.24262	0.00333	1.09179	2.94532
1.09179	0.87477	0.2224	-1.11022e-17	0.2224	0.1433	0.24262	0.00333	1.09179	2.94532
1.09179	0.87477	0.2224	-1.11022e-17	0.2224	0.14538	0.24262	0.00333	1.09179	2.94532
1.11201	0.90842	0.2224	-1.11022e-17	0.24262	0.14746	0.24262	0.00333	1.11201	2.97362
1.11201	0.94206	0.2224	0.03365	0.24262	0.14746	0.24262	0.00333	1.11201	2.97362
1.11201	0.97571	0.2224	0.03365	0.24262	0.14953	0.24262	0.00333	1.11201	2.97362
1.11201	0.97571	0.2224	0.03365	0.24262	0.15161	0.24262	0.00333	1.11201	2.97362
1.13223	1.00935	0.2224	0.03365	0.24262	0.15369	0.24262	0.00333	1.13223	3.00171
1.13223	1.00935	0.2224	0.03365	0.24262	0.15576	0.24262	0.00333	1.13223	3.00171
1.13223	1.00935	0.2224	-1.11022e-17	0.24262	0.15576	0.24262	0.00333	1.13223	3.00171
1.15245	1.00935	0.2224	0.03365	0.24262	0.15576	0.24262	0.00333	1.15245	3.02958
1.15245	1.00935	0.24262	0.06729	0.24262	0.15576	0.24262	0.00333	1.15245	3.02958
1.15245	1.00935	0.24262	0.10094	0.24262	0.15576	0.24262	0.00333	1.15245	3.02958
1.15245	1.00935	0.24262	0.13458	0.24262	0.15576	0.24262	0.00333	1.15245	3.02958
1.17266	1.00935	0.24262	0.16823	0.24262	0.15784	0.24262	0.00333	1.17266	3.05723
1.17266	1.00935	0.24262	0.16823	0.24262	0.15784	0.26284	0.00333	1.17266	3.05723
1.17266	1.00935	0.24262	0.16823	0.24262	0.15784	0.26284	0.00333	1.17266	3.05723
1.17266	1.00935	0.24262	0.16823	0.24262	0.15784	0.26284	0.00333	1.17266	3.05723
1.19288	1.00935	0.24262	0.16823	0.24262	0.15992	0.26284	0.00333	1.19288	3.08469
1.19288	1.00935	0.24262	0.16823	0.24262	0.16199	0.26284	0.00333	1.19288	3.08469
1.19288	1.00935	0.24262	0.16823	0.24262	0.16199	0.26284	0.00333	1.19288	3.08469
1.2131	1.00935	0.24262	0.16823	0.24262	0.16199	0.26284	0.00333	1.2131	3.11193
1.2131	1.00935	0.24262	0.16823	0.24262	0.16199	0.26284	0.005	1.2131	3.11193
1.2131	1.00935	0.24262	0.16823	0.26284	0.16199	0.26284	0.005	1.2131	3.11193
1.2131	1.00935	0.24262	0.16823	0.26284	0.16199	0.26284	0.00666	1.2131	3.11193
1.23332	1.043	0.24262	0.16823	0.26284	0.16199	0.26284	0.00666	1.23332	3.13897
1.23332	1.043	0.24262	0.16823	0.26284	0.16407	0.26284	0.00833	1.23332	3.13897
1.23332	1.043	0.24262	0.16823	0.26284	0.16615	0.26284	0.00833	1.23332	3.13897
1.23332	1.043	0.24262	0.16823	0.26284	0.16823	0.26284	0.00833	1.23332	3.13897
1.25354	1.043	0.24262	0.16823	0.26284	0.16823	0.26284	0.00999	1.25354	3.16579
1.25354	1.043	0.24262	0.16823	0.26284	0.16823	0.26284	0.00999	1.25354	3.16579
1.25354	1.07664	0.26284	0.16823	0.26284	0.16823	0.26284	0.00999	1.25354	3.16579
1.27376	1.11029	0.26284	0.16823	0.26284	0.16823	0.28306	0.00999	1.27376	3.19241
1.27376	1.14393	0.26284	0.16823	0.26284	0.16823	0.28306	0.01166	1.27376	3.19241
1.27376	1.17758	0.26284	0.16823	0.26284	0.16823	0.28306	0.01166	1.27376	3.19241
1.27376	1.17758	0.26284	0.16823	0.26284	0.16823	0.28306	0.01166	1.27376	3.19241
1.29397	1.17758	0.26284	0.16823	0.26284	0.16823	0.28306	0.01332	1.29397	3.21881
1.29397	1.17758	0.26284	0.16823	0.26284	0.16823	0.28306	0.01332	1.29397	3.21881
1.29397	1.17758	0.26284	0.16823	0.26284	0.16823	0.28306	0.01332	1.29397	3.21881
1.29397	1.17758	0.26284	0.16823	0.26284	0.16823	0.28306	0.01332	1.29397	3.21881
1.31419	1.17758	0.26284	0.16823	0.26284	0.16823	0.28306	0.01332	1.31419	3.24502
1.31419	1.17758	0.26284	0.16823	0.28306	0.16823	0.28306	0.01332	1.31419	3.24502
1.31419	1.17758	0.26284	0.16823	0.28306	0.16823	0.28306	0.01332	1.31419	3.24502
1.33441	1.17758	0.26284	0.16823	0.28306	0.16823	0.28306	0.01332	1.33441	3.27102
1.33441	1.17758	0.26284	0.16823	0.28306	0.16823	0.28306	0.01332	1.33441	3.27102
1.33441	1.17758	0.26284	0.16823	0.28306	0.16823	0.28306	0.01332	1.33441	3.27102
1.33441	1.17758	0.26284	0.16823	0.28306	0.16823	0.28306	0.01499	1.33441	3.27102
1.35463	1.17758	0.26284	0.16823	0.28306	0.16823	0.28306	0.01666	1.35463	3.29682
1.35463	1.17758	0.26284	0.16823	0.28306	0.16823	0.28306	0.01832	1.35463	3.29682
1.35463	1.17758	0.28306	0.16823	0.28306	0.16823	0.28306	0.01999	1.35463	3.29682
1.37485	1.17758	0.28306	0.16823	0.28306	0.16823	0.28306	0.02165	1.37485	3.32242
1.37485	1.21122	0.28306	0.16823	0.28306	0.16823	0.30328	0.02332	1.37485	3.32242
1.37485	1.24487	0.28306	0.16823	0.28306	0.16823	0.30328	0.02498	1.37485	3.32242
1.37485	1.27851	0.28306	0.16823	0.28306	0.16823	0.30328	0.02665	1.37485	3.32242
1.39507	1.31216	0.28306	0.16823	0.28306	0.16823	0.30328	0.02832	1.39507	3.34781
1.39507	1.3458	0.28306	0.16823	0.28306	0.16823	0.30328	0.02998	1.39507	3.34781
1.39507	1.3458	0.28306	0.16823	0.28306	0.16823	0.30328	0.03165	1.39507	3.34781
1.39507	1.3458	0.28306	0.16823	0.28306	0.16823	0.30328	0.03165	1.39507	3.34781
1.41529	1.3458	0.28306	0.16823	0.28306	0.16823	0.30328	0.03331	1.41529	3.37299
1.41529	1.3458	0.28306	0.16823	0.30328	0.16823	0.30328	0.03331	1.41529	3.37299
1.41529	1.3458	0.28306	0.16823	0.30328	0.16823	0.30328	0.03331	1.41529	3.37299
1.41529	1.3458	0.28306	0.16823	0.30328	0.16823	0.30328	0.03165	1.41529	3.37299
1.4355	1.3458	0.28306	0.16823	0.30328	0.16823	0.30328	0.03165	1.4355	3.39797
1.4355	1.3458	0.28306	0.16823	0.30328	0.16823	0.30328	0.03165	1.4355	3.39797
1.4355	1.3458	0.28306	0.16823	0.30328	0.16823	0.30328	0.03331	1.4355	3.39797
1.4355	1.3458	0.28306	0.16823	0.30328	0.16823	0.30328	0.03498	1.4355	3.39797
1.45572	1.3458	0.30328	0.16823	0.30328	0.16823	0.30328	0.03664	1.45572	3.42275
1.45572	1.3458	0.30328	0.16823	0.30328	0.16823	0.30328	0.03831	1.45572	3.42275
1.45572	1.3458	0.30328	0.16823	0.30328	0.16823	0.30328	0.03997	1.45572	3.42275
1.47594	1.3458	0.30328	0.16823	0.30328	0.16823	0.32349	0.04164	1.47594	3.44733
1.47594	1.3458	0.30328	0.16823	0.30328	0.16823	0.32349	0.04331	1.47594	3.44733
1.47594	1.3458	0.30328	0.16823	0.30328	0.16823	0.32349	0.04497	1.47594	3.44733
1.47594	1.3458	0.30328	0.16823	0.30328	0.16823	0.32349	0.04664	1.47594	3.44733
1.49616	1.37945	0.30328	0.16823	0.30328	0.16823	0.32349	0.0483	1.49616	3.47172
1.49616	1.37945	0.30328	0.16823	0.30328	0.16823	0.32349	0.04997	1.49616	3.47172
1.49616	1.37945	0.30328	0.16823	0.30328	0.16823	0.32349	0.05163	1.49616	3.47172
1.51638	1.41309	0.30328	0.16823	0.30328	0.16823	0.32349	0.0533	1.51638	3.4959
1.51638	1.44674	0.30328	0.16823	0.30328	0.16823	0.32349	0.05496	1.51638	3.4959
1.51638	1.44674	0.30328	0.16823	0.30328	0.16823	0.32349	0.05663	1.51638	3.4959
1.51638	1.48038	0.30328	0.16823	0.32349	0.16823	0.32349	0.0583	1.51638	3.4959
1.5366	1.51403	0.30328	0.16823	0.32349	0.16823	0.32349	0.05996	1.5366	3.51988
1.5366	1.51403	0.30328	0.16823	0.32349	0.16823	0.32349	0.05996	1.5366	3.51988
1.5366	1.51403	0.30328	0.16823	0.32349	0.16823	0.32349	0.05996	1.5366	3.51988
1.55681	1.51403	0.30328	0.16823	0.32349	0.16823	0.32349	0.05996	1.55681	3.54365
1.55681	1.51403	0.32349	0.16823	0.32349	0.16823	0.32349	0.06163	1.55681	3.54365
1.55681	1.51403	0.32349	0.16823	0.32349	0.16823	0.32349	0.06163	1.55681	3.54365
1.55681	1.51403	0.32349	0.16823	0.32349	0.16823	0.34371	0.06163	1.55681	3.54365
1.55681	1.51403	0.32349	0.16823	0.32349	0.16823	0.34371	0.06329	1.55681	3.54365
1.57703	1.51403	0.32349	0.16823	0.32349	0.16823	0.34371	0.06496	1.57703	3.56723
1.57703	1.51403	0.32349	0.16823	0.32349	0.16823	0.34371	0.06662	1.57703	3.56723
1.57703	1.51403	0.32349	0.16823	0.32349	0.16823	0.34371	0.06829	1.57703	3.56723
1.57703	1.51403	0.32349	0.16823	0.32349	0.16823	0.34371	0.06996	1.57703	3.56723
1.59725	1.51403	0.32349	0.16823	0.32349	0.16823	0.34371	0.07162	1.59725	3.59061
1.59725	1.51403	0.32349	0.16823	0.32349	0.16823	0.34371	0.07329	1.59725	3.59061
1.59725	1.51403	0.32349	0.16823	0.32349	0.16823	0.34371	0.07495	1.59725	3.59061
1.59725	1.51403	0.32349	0.16823	0.34371	0.16823	0.34371	0.07662	1.59725	3.59061
1.61747	1.51403	0.32349	0.16823	0.34371	0.16823	0.34371	0.07828	1.61747	3.61379
1.61747	1.51403	0.32349	0.16823	0.34371	0.16823	0.34371	0.07995	1.61747	3.61379
1.61747	1.51403	0.32349	0.16823	0.34371	0.16823	0.34371	0.07995	1.61747	3.61379
1.61747	1.51403	0.32349	0.16823	0.34371	0.16823	0.34371	0.08161	1.61747	3.61379
1.63769	1.51403	0.32349	0.16823	0.34371	0.16823	0.34371	0.08161	1.63769	3.63678
1.63769	1.54768	0.34371	0.16823	0.34371	0.16823	0.34371	0.08161	1.63769	3.63678
1.63769	1.58132	0.34371	0.16823	0.34371	0.16823	0.34371	0.08328	1.63769	3.63678
1.63769	1.61497	0.34371	0.16823	0.34371	0.16823	0.36393	0.08495	1.63769	3.63678
1.65791	1.64861	0.34371	0.16823	0.34371	0.16823	0.36393	0.08661	1.65791	3.65956
1.65791	1.68226	0.34371	0.16823	0.34371	0.16823	0.36393	0.08828	1.65791	3.65956
1.65791	1.68226	0.34371	0.16823	0.34371	0.16823	0.36393	0.08994	1.65791	3.65956
1.65791	1.68226	0.34371	0.16823	0.34371	0.16823	0.36393	0.09161	1.65791	3.65956
1.67812	1.68226	0.34371	0.16823	0.34371	0.16823	0.36393	0.09327	1.67812	3.68214
1.67812	1.68226	0.34371	0.16823	0.34371	0.16823	0.36393	0.09494	1.67812	3.68214
1.67812	1.68226	0.34371	0.16823	0.34371	0.16823	0.36393	0.0966	1.67812	3.68214
1.69834	1.68226	0.34371	0.16823	0.34371	0.16823	0.36393	0.09827	1.69834	3.70453
1.69834	1.68226	0.34371	0.16823	0.34371	0.16823	0.36393	0.09994	1.69834	3.70453
1.69834	1.68226	0.34371	0.16823	0.34371	0.16823	0.36393	0.1016	1.69834	3.70453
1.69834	1.68226	0.34371	0.16823	0.36393	0.16823	0.36393	0.10327	1.69834	3.70453
1.71856	1.68226	0.34371	0.16823	0.36393	0.16823	0.36393	0.10493	1.71856	3.72672
1.71856	1.68226	0.34371	0.16823	0.36393	0.16823	0.36393	0.1066	1.71856	3.72672
1.71856	1.68226	0.34371	0.16823	0.36393	0.16823	0.36393	0.10826	1.71856	3.72672
1.71856	1.68226	0.34371	0.16823	0.36393	0.16823	0.36393	0.10993	1.71856	3.72672
1.73878	1.68226	0.34371	0.16823	0.36393	0.16823	0.36393	0.1116	1.73878	3.74872
1.73878	1.68226	0.36393	0.16823	0.36393	0.16823	0.36393	0.11326	1.73878	3.74872
1.73878	1.68226	0.36393	0.16823	0.36393	0.16823	0.38415	0.11493	1.73878	3.74872
1.759	1.7159	0.36393	0.16823	0.36393	0.16823	0.38415	0.11659	1.759	3.77051
1.759	1.7159	0.36393	0.16823	0.36393	0.16823	0.38415	0.11659	1.759	3.77051
1.759	1.74955	0.36393	0.16823	0.36393	0.16823	0.38415	0.11826	1.759	3.77051
1.77922	1.74955	0.36393	0.16823	0.36393	0.16823	0.38415	0.11826	1.77922	3.79211
1.77922	1.74955	0.36393	0.16823	0.36393	0.16823	0.38415	0.11992	1.77922	3.79211
1.77922	1.74955	0.36393	0.16823	0.36393	0.16823	0.38415	0.11992	1.77922	3.79211
1.77922	1.78319	0.36393	0.16823	0.36393	0.16823	0.38415	0.12159	1.77922	3.79211
1.79943	1.78319	0.36393	0.16823	0.36393	0.16823	0.38415	0.12325	1.79943	3.8135
1.79943	1.81684	0.36393	0.16823	0.36393	0.16823	0.38415	0.12325	1.79943	3.8135
1.79943	1.85048	0.36393	0.16823	0.38415	0.16823	0.38415	0.12492	1.79943	3.8135
1.81965	1.85048	0.36393	0.16823	0.38415	0.16823	0.38415	0.12659	1.81965	3.8347
1.81965	1.85048	0.36393	0.16823	0.38415	0.16823	0.38415	0.12825	1.81965	3.8347
1.81965	1.85048	0.36393	0.16823	0.38415	0.16823	0.38415	0.12825	1.81965	3.8347
1.81965	1.85048	0.36393	0.16823	0.38415	0.16823	0.38415	0.12992	1.81965	3.8347
1.83987	1.85048	0.36393	0.16823	0.38415	0.16823	0.38415	0.13158	1.83987	3.8557
1.83987	1.85048	0.36393	0.16823	0.38415	0.16823	0.38415	0.13158	1.83987	3.8557
1.83987	1.85048	0.36393	0.16823	0.38415	0.16823	0.40437	0.13325	1.83987	3.8557
1.83987	1.85048	0.38415	0.16823	0.38415	0.16823	0.40437	0.13491	1.83987	3.8557
1.86009	1.85048	0.38415	0.16823	0.38415	0.16823	0.40437	0.13658	1.86009	3.8765
1.86009	1.85048	0.38415	0.16823	0.38415	0.16823	0.40437	0.13824	1.86009	3.8765
1.86009	1.85048	0.38415	0.16823	0.38415	0.16823	0.40437	0.13991	1.86009	3.8765
1.88031	1.85048	0.38415	0.16823	0.38415	0.16823	0.40437	0.14158	1.88031	3.89711
1.88031	1.85048	0.38415	0.16823	0.38415	0.16823	0.40437	0.14324	1.88031	3.89711
1.88031	1.85048	0.38415	0.16823	0.38415	0.16823	0.40437	0.14491	1.88031	3.89711
1.88031	1.85048	0.38415	0.16823	0.38415	0.16823	0.40437	0.14657	1.88031	3.89711
1.90053	1.85048	0.38415	0.16823	0.38415	0.16823	0.40437	0.14657	1.90053	3.91752
1.90053	1.85048	0.38415	0.16823	0.40437	0.16823	0.40437	0.14657	1.90053	3.91752
1.90053	1.88413	0.38415	0.16823	0.40437	0.16823	0.40437	0.14657	1.90053	3.91752
1.92074	1.91777	0.38415	0.16823	0.40437	0.16823	0.40437	0.14657	1.92074	3.93771
1.92074	1.91777	0.38415	0.16823	0.40437	0.16823	0.40437	0.14657	1.92074	3.93771
1.92074	1.95142	0.38415	0.16823	0.40437	0.16823	0.40437	0.14657	1.92074	3.93771
1.92074	1.98506	0.38415	0.16823	0.40437	0.16823	0.40437	0.14657	1.92074	3.93771
1.94096	1.98506	0.38415	0.16823	0.40437	0.16823	0.40437	0.14657	1.94096	3.95772
1.94096	1.98506	0.38415	0.16823	0.40437	0.16823	0.42459	0.14657	1.94096	3.95772
1.94096	2.01871	0.38415	0.16823	0.40437	0.16823	0.42459	0.14657	1.94096	3.95772
1.96118	2.01871	0.40437	0.16823	0.40437	0.16823	0.42459	0.14657	1.96118	3.97753
1.96118	2.01871	0.40437	0.16823	0.40437	0.16823	0.42459	0.14657	1.96118	3.97753
1.96118	2.01871	0.40437	0.16823	0.40437	0.16823	0.42459	0.14657	1.96118	3.97753
1.96118	2.01871	0.40437	0.16823	0.40437	0.1703	0.42459	0.14824	1.96118	3.97753
1.9814	2.01871	0.40437	0.16823	0.40437	0.17238	0.42459	0.1499	1.9814	3.99714
1.9814	2.01871	0.40437	0.20187	0.40437	0.17446	0.42459	0.15157	1.9814	3.99714
1.9814	2.01871	0.40437	0.20187	0.40437	0.17446	0.42459	0.15324	1.9814	3.99714
2.00162	2.01871	0.40437	0.20187	0.40437	0.17446	0.42459	0.1549	2.00162	4.01654
2.00162	2.01871	0.40437	0.20187	0.40437	0.17446	0.42459	0.1549	2.00162	4.01654
2.00162	2.01871	0.40437	0.20187	0.42459	0.17446	0.42459	0.1549	2.00162	4.01654
2.02184	2.01871	0.40437	0.16823	0.42459	0.17653	0.42459	0.1549	2.02184	4.03575
2.02184	2.01871	0.40437	0.20187	0.42459	0.17861	0.42459	0.1549	2.02184	4.03575
2.04205	2.05235	0.40437	0.20187	0.42459	0.18069	0.42459	0.1549	2.04205	4.05474
2.04205	2.086	0.40437	0.23552	0.42459	0.18069	0.42459	0.1549	2.04205	4.05474
2.06227	2.11964	0.40437	0.26916	0.42459	0.18069	0.42459	0.1549	2.06227	4.07354
2.06227	2.15329	0.40437	0.30281	0.42459	0.18069	0.4448	0.1549	2.06227	4.07354
2.06227	2.18693	0.40437	0.30281	0.42459	0.18069	0.4448	0.1549	2.06227	4.07354
2.06227	2.18693	0.40437	0.33645	0.42459	0.18276	0.4448	0.1549	2.06227	4.07354
2.08249	2.18693	0.42459	0.33645	0.42459	0.18276	0.4448	0.1549	2.08249	4.09214
2.08249	2.18693	0.42459	0.33645	0.42459	0.18276	0.4448	0.1549	2.08249	4.09214
2.10271	2.18693	0.42459	0.33645	0.42459	0.18484	0.4448	0.1549	2.10271	4.11053
2.10271	2.18693	0.42459	0.33645	0.42459	0.18692	0.4448	0.1549	2.10271	4.11053
2.10271	2.18693	0.42459	0.30281	0.42459	0.18899	0.4448	0.1549	2.10271	4.11053
2.10271	2.18693	0.42459	0.26916	0.42459	0.19107	0.4448	0.1549	2.10271	4.11053
2.12293	2.18693	0.42459	0.26916	0.42459	0.19315	0.4448	0.1549	2.12293	4.12872
2.12293	2.18693	0.42459	0.26916	0.42459	0.19522	0.4448	0.15657	2.12293	4.12872
2.12293	2.18693	0.42459	0.26916	0.42459	0.1973	0.4448	0.15823	2.12293	4.12872
2.14315	2.18693	0.42459	0.30281	0.42459	0.19938	0.4448	0.1599	2.14315	4.1467
2.14315	2.18693	0.42459	0.33645	0.42459	0.20146	0.4448	0.1599	2.14315	4.1467
2.14315	2.18693	0.42459	0.33645	0.4448	0.20353	0.4448	0.16156	2.14315	4.1467
2.16336	2.18693	0.42459	0.33645	0.4448	0.20561	0.4448	0.16323	2.16336	4.16447
2.16336	2.18693	0.42459	0.33645	0.4448	0.20769	0.4448	0.16323	2.16336	4.16447
2.16336	2.18693	0.42459	0.33645	0.4448	0.20976	0.4448	0.16323	2.16336	4.16447
2.16336	2.18693	0.42459	0.33645	0.4448	0.21184	0.46502	0.16323	2.16336	4.16447
2.18358	2.18693	0.42459	0.33645	0.4448	0.21392	0.46502	0.16323	2.18358	4.18203
2.18358	2.18693	0.42459	0.33645	0.4448	0.21599	0.46502	0.16323	2.18358	4.18203
2.18358	2.22058	0.42459	0.33645	0.4448	0.21807	0.46502	0.16323	2.18358	4.18203
2.2038	2.25422	0.42459	0.33645	0.4448	0.22015	0.46502	0.16323	2.2038	4.19939
2.2038	2.28787	0.4448	0.33645	0.4448	0.22222	0.46502	0.16323	2.2038	4.19939
2.2038	2.32151	0.4448	0.33645	0.4448	0.2243	0.46502	0.16323	2.2038	4.19939
2.2038	2.35516	0.4448	0.33645	0.4448	0.22638	0.46502	0.16323	2.2038	4.19939
2.22402	2.35516	0.4448	0.33645	0.4448	0.22845	0.46502	0.16323	2.22402	4.21654
2.22402	2.35516	0.4448	0.33645	0.4448	0.23053	0.46502	0.16489	2.22402	4.21654
2.24424	2.35516	0.4448	0.33645	0.4448	0.23261	0.46502	0.16489	2.24424	4.23348
2.24424	2.35516	0.4448	0.33645	0.4448	0.23469	0.46502	0.16656	2.24424	4.23348
2.24424	2.35516	0.4448	0.33645	0.4448	0.23676	0.46502	0.16823	2.24424	4.23348
2.24424	2.35516	0.4448	0.33645	0.46502	0.23884	0.46502	0.16823	2.24424	4.23348
2.26446	2.35516	0.4448	0.33645	0.46502	0.24092	0.46502	0.16823	2.26446	4.25021
2.26446	2.35516	0.4448	0.33645	0.46502	0.24299	0.46502	0.16823	2.26446	4.25021
2.26446	2.35516	0.4448	0.33645	0.46502	0.24507	0.46502	0.16823	2.26446	4.25021
2.28467	2.35516	0.4448	0.33645	0.46502	0.24715	0.46502	0.16823	2.28467	4.26671
2.28467	2.35516	0.4448	0.33645	0.46502	0.24922	0.48524	0.16823	2.28467	4.26671
2.28467	2.35516	0.4448	0.33645	0.46502	0.2513	0.48524	0.16823	2.28467	4.26671
2.28467	2.35516	0.4448	0.33645	0.46502	0.25338	0.48524	0.16823	2.28467	4.26671
2.30489	2.35516	0.4448	0.33645	0.46502	0.25545	0.48524	0.16823	2.30489	4.28301
2.30489	2.35516	0.46502	0.33645	0.46502	0.25753	0.48524	0.16823	2.30489	4.28301
2.30489	2.35516	0.46502	0.33645	0.46502	0.25961	0.48524	0.16823	2.30489	4.28301
2.32511	2.35516	0.46502	0.33645	0.46502	0.26168	0.48524	0.16823	2.32511	4.29909
2.32511	2.35516	0.46502	0.33645	0.46502	0.26376	0.48524	0.16823	2.32511	4.29909
2.34533	2.3888	0.46502	0.33645	0.46502	0.26584	0.48524	0.16823	2.34533	4.31495
2.34533	2.42245	0.46502	0.33645	0.46502	0.26791	0.48524	0.16823	2.34533	4.31495
2.34533	2.45609	0.46502	0.33645	0.46502	0.26999	0.48524	0.16823	2.34533	4.31495
2.34533	2.48974	0.46502	0.33645	0.46502	0.27207	0.48524	0.16823	2.34533	4.31495
2.36555	2.52338	0.46502	0.33645	0.46502	0.27415	0.48524	0.16823	2.36555	4.3306
2.36555	2.52338	0.46502	0.33645	0.48524	0.27622	0.48524	0.16823	2.36555	4.3306
2.36555	2.52338	0.46502	0.33645	0.48524	0.2783	0.48524	0.16823	2.36555	4.3306
2.38577	2.52338	0.46502	0.33645	0.48524	0.28038	0.48524	0.16823	2.38577	4.34602
2.38577	2.52338	0.46502	0.33645	0.48524	0.28245	0.48524	0.16823	2.38577	4.34602
2.38577	2.52338	0.46502	0.33645	0.48524	0.28453	0.48524	0.16823	2.38577	4.34602
2.40598	2.52338	0.46502	0.33645	0.48524	0.28661	0.48524	0.16823	2.40598	4.36121
2.40598	2.52338	0.46502	0.33645	0.48524	0.28868	0.50546	0.16823	2.40598	4.36121
2.40598	2.52338	0.46502	0.33645	0.48524	0.29076	0.50546	0.16823	2.40598	4.36121
2.4262	2.52338	0.46502	0.33645	0.48524	0.29284	0.50546	0.16823	2.4262	4.37619
2.4262	2.52338	0.48524	0.33645	0.48524	0.29491	0.50546	0.16823	2.4262	4.37619
2.44642	2.52338	0.48524	0.33645	0.48524	0.29699	0.50546	0.16823	2.44642	4.39094
2.44642	2.52338	0.48524	0.33645	0.48524	0.29907	0.50546	0.16823	2.44642	4.39094
2.44642	2.52338	0.48524	0.33645	0.48524	0.30114	0.50546	0.16823	2.44642	4.39094
2.44642	2.55703	0.48524	0.33645	0.48524	0.30322	0.50546	0.16823	2.44642	4.39094
2.46664	2.55703	0.48524	0.33645	0.48524	0.3053	0.50546	0.16823	2.46664	4.40547
2.46664	2.55703	0.48524	0.33645	0.48524	0.30738	0.50546	0.16823	2.46664	4.40547
2.48686	2.55703	0.48524	0.33645	0.48524	0.30945	0.50546	0.16823	2.48686	4.41976
2.48686	2.55703	0.48524	0.33645	0.48524	0.31153	0.50546	0.16823	2.48686	4.41976
2.48686	2.52338	0.48524	0.33645	0.48524	0.31361	0.50546	0.16823	2.48686	4.41976
2.50708	2.55703	0.48524	0.33645	0.50546	0.31568	0.50546	0.16823	2.50708	4.43382
2.50708	2.59067	0.48524	0.33645	0.50546	0.31568	0.50546	0.16823	2.50708	4.43382
2.50708	2.62432	0.48524	0.33645	0.50546	0.31568	0.50546	0.16823	2.50708	4.43382
2.50708	2.65796	0.48524	0.33645	0.50546	0.31568	0.50546	0.16823	2.50708	4.43382
2.52729	2.69161	0.48524	0.33645	0.50546	0.31776	0.52568	0.16823	2.52729	4.44764
2.52729	2.69161	0.48524	0.33645	0.50546	0.31984	0.52568	0.16823	2.52729	4.44764
2.52729	2.69161	0.48524	0.33645	0.50546	0.32191	0.52568	0.16823	2.52729	4.44764
2.54751	2.69161	0.48524	0.33645	0.50546	0.32399	0.52568	0.16823	2.54751	4.46124
2.54751	2.69161	0.50546	0.33645	0.50546	0.32399	0.52568	0.16823	2.54751	4.46124
2.54751	2.69161	0.50546	0.33645	0.50546	0.32399	0.52568	0.16823	2.54751	4.46124
2.56773	2.69161	0.50546	0.33645	0.50546	0.32399	0.52568	0.16823	2.56773	4.47459
2.56773	2.69161	0.50546	0.33645	0.50546	0.32607	0.52568	0.16823	2.56773	4.47459
2.56773	2.69161	0.50546	0.33645	0.50546	0.32814	0.52568	0.16823	2.56773	4.47459
2.58795	2.69161	0.50546	0.33645	0.50546	0.33022	0.52568	0.16823	2.58795	4.4877
2.58795	2.69161	0.50546	0.33645	0.50546	0.3323	0.52568	0.16823	2.58795	4.4877
2.58795	2.72525	0.50546	0.33645	0.50546	0.3323	0.52568	0.16823	2.58795	4.4877
2.60817	2.72525	0.50546	0.33645	0.50546	0.33437	0.52568	0.16823	2.60817	4.50058
2.60817	2.72525	0.50546	0.33645	0.50546	0.33645	0.52568	0.16823	2.60817	4.50058
2.60817	2.72525	0.50546	0.33645	0.52568	0.33645	0.52568	0.16823	2.60817	4.50058
2.60817	2.7589	0.50546	0.33645	0.52568	0.33645	0.52568	0.16823	2.60817	4.50058
2.62839	2.7589	0.50546	0.33645	0.52568	0.33645	0.52568	0.16823	2.62839	4.5132
2.62839	2.79254	0.50546	0.33645	0.52568	0.33645	0.5459	0.16823	2.62839	4.5132
2.62839	2.82619	0.50546	0.33645	0.52568	0.33645	0.5459	0.16823	2.62839	4.5132
2.6486	2.85983	0.50546	0.33645	0.52568	0.33645	0.5459	0.16823	2.6486	4.52557
2.6486	2.85983	0.50546	0.33645	0.52568	0.33645	0.5459	0.16823	2.6486	4.52557
2.6486	2.85983	0.50546	0.33645	0.52568	0.33645	0.5459	0.16823	2.6486	4.52557
2.6486	2.85983	0.52568	0.33645	0.52568	0.33645	0.5459	0.16823	2.6486	4.52557
2.66882	2.85983	0.52568	0.33645	0.52568	0.33645	0.5459	0.16823	2.66882	4.5377
2.66882	2.85983	0.52568	0.33645	0.52568	0.33645	0.5459	0.16823	2.66882	4.5377
2.66882	2.85983	0.52568	0.33645	0.52568	0.33645	0.5459	0.16823	2.66882	4.5377
2.68904	2.85983	0.52568	0.33645	0.52568	0.33645	0.5459	0.16823	2.68904	4.54957
2.68904	2.85983	0.52568	0.33645	0.52568	0.33645	0.5459	0.16823	2.68904	4.54957
2.68904	2.85983	0.52568	0.33645	0.52568	0.33645	0.5459	0.16823	2.68904	4.54957
2.68904	2.85983	0.52568	0.33645	0.52568	0.33645	0.5459	0.16823	2.68904	4.54957
2.70926	2.85983	0.52568	0.33645	0.52568	0.33645	0.5459	0.16823	2.70926	4.56118
2.70926	2.85983	0.52568	0.33645	0.52568	0.33645	0.5459	0.16823	2.70926	4.56118
2.70926	2.89348	0.52568	0.33645	0.52568	0.33645	0.5459	0.16823	2.70926	4.56118
2.72948	2.89348	0.52568	0.33645	0.5459	0.33645	0.5459	0.16823	2.72948	4.57254
2.72948	2.89348	0.52568	0.33645	0.5459	0.33645	0.5459	0.16823	2.72948	4.57254
2.72948	2.89348	0.52568	0.33645	0.5459	0.33645	0.5459	0.16823	2.72948	4.57254
2.72948	2.89348	0.52568	0.33645	0.5459	0.33645	0.56611	0.16823	2.72948	4.57254
2.7497	2.89348	0.52568	0.33645	0.5459	0.33645	0.56611	0.16823	2.7497	4.58364
2.7497	2.92712	0.52568	0.33645	0.5459	0.33645	0.56611	0.16823	2.7497	4.58364
2.7497	2.96077	0.52568	0.33645	0.5459	0.33645	0.56611	0.16823	2.7497	4.58364
2.76992	2.99441	0.52568	0.33645	0.5459	0.33645	0.56611	0.16823	2.76992	4.59447
2.76992	3.02806	0.52568	0.33645	0.5459	0.33645	0.56611	0.16823	2.76992	4.59447
2.76992	3.02806	0.5459	0.33645	0.5459	0.33645	0.56611	0.16823	2.76992	4.59447
2.76992	3.02806	0.5459	0.33645	0.5459	0.33645	0.56611	0.16823	2.76992	4.59447
2.79013	3.02806	0.5459	0.33645	0.5459	0.33645	0.56611	0.16823	2.79013	4.60502
2.79013	3.02806	0.5459	0.33645	0.5459	0.33645	0.56611	0.16823	2.79013	4.60502
2.79013	3.02806	0.5459	0.33645	0.5459	0.33645	0.56611	0.16823	2.79013	4.60502
2.81035	3.02806	0.5459	0.33645	0.5459	0.33645	0.56611	0.16823	2.81035	4.61531
2.81035	3.02806	0.5459	0.33645	0.5459	0.33645	0.56611	0.16823	2.81035	4.61531
2.81035	3.02806	0.5459	0.33645	0.5459	0.33645	0.56611	0.16823	2.81035	4.61531
2.81035	3.02806	0.5459	0.33645	0.5459	0.33645	0.56611	0.16823	2.81035	4.61531
2.83057	3.02806	0.5459	0.33645	0.5459	0.33645	0.56611	0.16823	2.83057	4.62533
2.83057	3.02806	0.5459	0.33645	0.56611	0.33645	0.56611	0.16823	2.83057	4.62533
2.83057	3.02806	0.5459	0.33645	0.56611	0.33645	0.56611	0.16823	2.83057	4.62533
2.85079	3.02806	0.5459	0.33645	0.56611	0.33645	0.58633	0.16823	2.85079	4.63507
2.85079	3.02806	0.5459	0.33645	0.56611	0.33645	0.58633	0.16823	2.85079	4.63507
2.85079	3.02806	0.5459	0.33645	0.56611	0.33645	0.58633	0.16823	2.85079	4.63507
2.87101	3.02806	0.5459	0.33645	0.56611	0.33645	0.58633	0.16823	2.87101	4.64454
2.87101	3.02806	0.5459	0.33645	0.56611	0.33645	0.58633	0.16823	2.87101	4.64454
2.87101	3.02806	0.5459	0.33645	0.56611	0.33645	0.58633	0.16823	2.87101	4.64454
2.89123	3.06171	0.56611	0.33645	0.56611	0.33645	0.58633	0.16823	2.89123	4.65372
2.89123	3.09535	0.56611	0.33645	0.56611	0.33645	0.58633	0.16823	2.89123	4.65372
2.89123	3.129	0.56611	0.33645	0.56611	0.33645	0.58633	0.16823	2.89123	4.65372
2.91144	3.16264	0.56611	0.33645	0.56611	0.33645	0.58633	0.16823	2.91144	4.66262
2.91144	3.19629	0.56611	0.33645	0.56611	0.33645	0.58633	0.16823	2.91144	4.66262
2.91144	3.19629	0.56611	0.33645	0.56611	0.33645	0.58633	0.16823	2.91144	4.66262
2.91144	3.19629	0.56611	0.33645	0.56611	0.33645	0.58633	0.16823	2.91144	4.66262
2.93166	3.19629	0.56611	0.33645	0.56611	0.33645	0.58633	0.16823	2.93166	4.67123
2.93166	3.19629	0.56611	0.33645	0.56611	0.33645	0.58633	0.16823	2.93166	4.67123
2.93166	3.19629	0.56611	0.33645	0.56611	0.33645	0.58633	0.16823	2.93166	4.67123
2.95188	3.19629	0.56611	0.33645	0.58633	0.33645	0.58633	0.16823	2.95188	4.67957
2.95188	3.19629	0.56611	0.33645	0.58633	0.33645	0.58633	0.16823	2.95188	4.67957
2.95188	3.19629	0.56611	0.33645	0.58633	0.33645	0.60655	0.16823	2.95188	4.67957
2.9721	3.19629	0.56611	0.33645	0.58633	0.33645	0.60655	0.16823	2.9721	4.68762
2.9721	3.19629	0.56611	0.33645	0.58633	0.33645	0.60655	0.16823	2.9721	4.68762
2.9721	3.19629	0.56611	0.33645	0.58633	0.33645	0.60655	0.16823	2.9721	4.68762
2.9721	3.19629	0.56611	0.33645	0.58633	0.33645	0.60655	0.16823	2.9721	4.68762
2.99232	3.19629	0.56611	0.3701	0.58633	0.33645	0.60655	0.16823	2.99232	4.69538
2.99232	3.19629	0.58633	0.40374	0.58633	0.33645	0.60655	0.16823	2.99232	4.69538
2.99232	3.19629	0.58633	0.43739	0.58633	0.33645	0.60655	0.16823	2.99232	4.69538
3.01254	3.22993	0.58633	0.47103	0.58633	0.33853	0.60655	0.16823	3.01254	4.70287
3.01254	3.26358	0.58633	0.50468	0.58633	0.33853	0.60655	0.16823	3.01254	4.70287
3.01254	3.29722	0.58633	0.50468	0.58633	0.3406	0.60655	0.16823	3.01254	4.70287
3.03275	3.33087	0.58633	0.47103	0.58633	0.34268	0.60655	0.16823	3.03275	4.71009
3.03275	3.36451	0.58633	0.43739	0.58633	0.34476	0.60655	0.16823	3.03275	4.71009
3.03275	3.36451	0.58633	0.40374	0.58633	0.34684	0.60655	0.16823	3.03275	4.71009
3.05297	3.36451	0.58633	0.3701	0.58633	0.34891	0.60655	0.16823	3.05297	4.71704
3.05297	3.36451	0.58633	0.33645	0.58633	0.35099	0.60655	0.16823	3.05297	4.71704
3.05297	3.36451	0.58633	0.33645	0.60655	0.35307	0.62677	0.16823	3.05297	4.71704
3.07319	3.36451	0.58633	0.33645	0.60655	0.35514	0.62677	0.16823	3.07319	4.72373
3.07319	3.36451	0.58633	0.3701	0.60655	0.35722	0.62677	0.16823	3.07319	4.72373
3.07319	3.36451	0.58633	0.40374	0.60655	0.3593	0.62677	0.16823	3.07319	4.72373
3.07319	3.36451	0.58633	0.43739	0.60655	0.36137	0.62677	0.16823	3.07319	4.72373
3.09341	3.36451	0.58633	0.47103	0.60655	0.36137	0.62677	0.16989	3.09341	4.73019
3.09341	3.36451	0.58633	0.50468	0.60655	0.36137	0.62677	0.16989	3.09341	4.73019
3.11363	3.36451	0.58633	0.47103	0.60655	0.36345	0.62677	0.16989	3.11363	4.73643
3.11363	3.36451	0.60655	0.43739	0.60655	0.36345	0.62677	0.16989	3.11363	4.73643
3.11363	3.36451	0.60655	0.43739	0.60655	0.36553	0.62677	0.16989	3.11363	4.73643
3.13385	3.36451	0.60655	0.43739	0.60655	0.3676	0.62677	0.16989	3.13385	4.74248
3.13385	3.36451	0.60655	0.43739	0.60655	0.36968	0.62677	0.16989	3.13385	4.74248
3.13385	3.36451	0.60655	0.47103	0.60655	0.37176	0.62677	0.16989	3.13385	4.74248
3.15406	3.36451	0.60655	0.50468	0.60655	0.37383	0.62677	0.16989	3.15406	4.74836
3.15406	3.39816	0.60655	0.50468	0.60655	0.37591	0.62677	0.16989	3.15406	4.74836
3.15406	3.4318	0.60655	0.50468	0.60655	0.37799	0.62677	0.16989	3.15406	4.74836
3.15406	3.46545	0.60655	0.50468	0.60655	0.38007	0.62677	0.16989	3.15406	4.74836
3.17428	3.49909	0.60655	0.47103	0.60655	0.38214	0.62677	0.16989	3.17428	4.75412
3.17428	3.53274	0.60655	0.43739	0.60655	0.38422	0.64699	0.16989	3.17428	4.75412
3.17428	3.53274	0.60655	0.43739	0.62677	0.3863	0.64699	0.16989	3.17428	4.75412
3.1945	3.53274	0.60655	0.43739	0.62677	0.38837	0.64699	0.16989	3.1945	4.7598
3.1945	3.53274	0.60655	0.43739	0.62677	0.39045	0.64699	0.16989	3.1945	4.7598
3.1945	3.53274	0.60655	0.47103	0.62677	0.39253	0.64699	0.16989	3.1945	4.7598
3.1945	3.53274	0.62677	0.50468	0.62677	0.3946	0.64699	0.16989	3.1945	4.7598
3.21472	3.53274	0.62677	0.50468	0.62677	0.39668	0.64699	0.16989	3.21472	4.76545
3.21472	3.53274	0.62677	0.50468	0.62677	0.39876	0.64699	0.16989	3.21472	4.76545
3.21472	3.53274	0.62677	0.50468	0.62677	0.40083	0.64699	0.16989	3.21472	4.76545
3.23494	3.53274	0.62677	0.50468	0.62677	0.40291	0.64699	0.16989	3.23494	4.77115
3.23494	3.53274	0.62677	0.50468	0.62677	0.40499	0.64699	0.16989	3.23494	4.77115
3.23494	3.53274	0.62677	0.50468	0.62677	0.40706	0.64699	0.17156	3.23494	4.77115
3.25516	3.53274	0.62677	0.50468	0.62677	0.40914	0.64699	0.17322	3.25516	4.77693
3.25516	3.53274	0.62677	0.50468	0.62677	0.41122	0.64699	0.17489	3.25516	4.77693
3.27537	3.53274	0.62677	0.50468	0.62677	0.41329	0.64699	0.17655	3.27537	4.78287
3.27537	3.53274	0.62677	0.50468	0.62677	0.41537	0.64699	0.17822	3.27537	4.78287
3.29559	3.53274	0.62677	0.50468	0.62677	0.41745	0.64699	0.17988	3.29559	4.78902
3.29559	3.56638	0.62677	0.50468	0.62677	0.41953	0.66721	0.18155	3.29559	4.78902
3.29559	3.60003	0.62677	0.50468	0.64699	0.4216	0.66721	0.18322	3.29559	4.78902
3.29559	3.63367	0.62677	0.50468	0.64699	0.42368	0.66721	0.18488	3.29559	4.78902
3.31581	3.66732	0.62677	0.50468	0.64699	0.42576	0.66721	0.18655	3.31581	4.79654
3.31581	3.70096	0.62677	0.50468	0.64699	0.42783	0.66721	0.18821	3.31581	4.79654
3.31581	3.70096	0.62677	0.50468	0.64699	0.42991	0.66721	0.18988	3.31581	4.79654
3.31581	3.70096	0.64699	0.50468	0.64699	0.43199	0.66721	0.19154	3.31581	4.79654
3.33603	3.70096	0.64699	0.50468	0.64699	0.43406	0.66721	0.19321	3.33603	4.8041
3.33603	3.70096	0.64699	0.50468	0.64699	0.43614	0.66721	0.19488	3.33603	4.8041
3.33603	3.70096	0.64699	0.50468	0.64699	0.43822	0.66721	0.19654	3.33603	4.8041
3.35625	3.70096	0.64699	0.50468	0.64699	0.44029	0.66721	0.19821	3.35625	4.8117
3.35625	3.70096	0.64699	0.50468	0.64699	0.44237	0.66721	0.19987	3.35625	4.8117
3.35625	3.70096	0.64699	0.50468	0.64699	0.44445	0.66721	0.20154	3.35625	4.8117
3.35625	3.70096	0.64699	0.50468	0.64699	0.44652	0.66721	0.2032	3.35625	4.8117
3.37647	3.70096	0.64699	0.50468	0.64699	0.4486	0.66721	0.20487	3.37647	4.81935
3.37647	3.70096	0.64699	0.50468	0.64699	0.45068	0.66721	0.20653	3.37647	4.81935
3.37647	3.70096	0.64699	0.50468	0.64699	0.45276	0.66721	0.2082	3.37647	4.81935
3.39668	3.70096	0.64699	0.50468	0.64699	0.45483	0.68742	0.20987	3.39668	4.82703
3.39668	3.70096	0.64699	0.50468	0.66721	0.45691	0.68742	0.21153	3.39668	4.82703
3.39668	3.70096	0.64699	0.50468	0.66721	0.45899	0.68742	0.2132	3.39668	4.82703
3.4169	3.70096	0.64699	0.50468	0.66721	0.46106	0.68742	0.21486	3.4169	4.83476
3.4169	3.70096	0.64699	0.50468	0.66721	0.46314	0.68742	0.21653	3.4169	4.83476
3.4169	3.70096	0.64699	0.50468	0.66721	0.46522	0.68742	0.21819	3.4169	4.83476
3.4169	3.70096	0.64699	0.50468	0.66721	0.46729	0.68742	0.21986	3.4169	4.83476
3.43712	3.70096	0.66721	0.50468	0.66721	0.46937	0.68742	0.22152	3.43712	4.84254
3.43712	3.73461	0.66721	0.50468	0.66721	0.47145	0.68742	0.22319	3.43712	4.84254
3.45734	3.76825	0.66721	0.50468	0.66721	0.47352	0.68742	0.22486	3.45734	4.85036
3.45734	3.8019	0.66721	0.50468	0.66721	0.4756	0.68742	0.22652	3.45734	4.85036
3.45734	3.83554	0.66721	0.50468	0.66721	0.47768	0.68742	0.22819	3.45734	4.85036
3.45734	3.86919	0.66721	0.50468	0.66721	0.47975	0.68742	0.22985	3.45734	4.85036
3.47756	3.86919	0.66721	0.50468	0.66721	0.48183	0.68742	0.23152	3.47756	4.85823
3.47756	3.86919	0.66721	0.50468	0.66721	0.48391	0.68742	0.23318	3.47756	4.85823
3.47756	3.86919	0.66721	0.50468	0.66721	0.48598	0.68742	0.23485	3.47756	4.85823
3.49778	3.86919	0.66721	0.50468	0.66721	0.48806	0.68742	0.23652	3.49778	4.86613
3.49778	3.86919	0.66721	0.50468	0.66721	0.49014	0.70764	0.23818	3.49778	4.86613
3.49778	3.86919	0.66721	0.50468	0.66721	0.49222	0.70764	0.23985	3.49778	4.86613
3.49778	3.86919	0.66721	0.50468	0.66721	0.49429	0.70764	0.24151	3.49778	4.86613
3.51799	3.86919	0.66721	0.50468	0.68742	0.49637	0.70764	0.24318	3.51799	4.87407
3.51799	3.86919	0.66721	0.50468	0.68742	0.49637	0.70764	0.24484	3.51799	4.87407
3.51799	3.86919	0.66721	0.50468	0.68742	0.49845	0.70764	0.24651	3.51799	4.87407
3.53821	3.86919	0.66721	0.50468	0.68742	0.49845	0.70764	0.24817	3.53821	4.88237
3.53821	3.86919	0.66721	0.50468	0.68742	0.49845	0.70764	0.24984	3.53821	4.88237
3.53821	3.86919	0.68742	0.50468	0.68742	0.49845	0.70764	0.25151	3.53821	4.88237
3.53821	3.86919	0.68742	0.50468	0.68742	0.49845	0.70764	0.25317	3.53821	4.88237
3.55843	3.86919	0.68742	0.50468	0.68742	0.49845	0.70764	0.25484	3.55843	4.89031
3.55843	3.90283	0.68742	0.50468	0.68742	0.49845	0.70764	0.2565	3.55843	4.89031
3.55843	3.93648	0.68742	0.50468	0.68742	0.49845	0.70764	0.25817	3.55843	4.89031
3.55843	3.97012	0.68742	0.50468	0.68742	0.49845	0.70764	0.25983	3.55843	4.89031
3.57865	4.00377	0.68742	0.50468	0.68742	0.49845	0.70764	0.2615	3.57865	4.89828
3.57865	4.03741	0.68742	0.50468	0.68742	0.49845	0.70764	0.26316	3.57865	4.89828
3.59887	4.03741	0.68742	0.50468	0.68742	0.49845	0.70764	0.26483	3.59887	4.90627
3.59887	4.03741	0.68742	0.50468	0.68742	0.50052	0.70764	0.2665	3.59887	4.90627
3.59887	4.03741	0.68742	0.50468	0.68742	0.5026	0.72786	0.26816	3.59887	4.90627
3.59887	4.03741	0.68742	0.50468	0.68742	0.5026	0.72786	0.26983	3.59887	4.90627
3.61909	4.03741	0.68742	0.50468	0.68742	0.50468	0.72786	0.27149	3.61909	4.91429
3.61909	4.03741	0.68742	0.50468	0.70764	0.50468	0.72786	0.27316	3.61909	4.91429
3.61909	4.03741	0.68742	0.50468	0.70764	0.50468	0.72786	0.27482	3.61909	4.91429
3.6393	4.03741	0.68742	0.50468	0.70764	0.50468	0.72786	0.27649	3.6393	4.92233
3.6393	4.03741	0.70764	0.50468	0.70764	0.50468	0.72786	0.27816	3.6393	4.92233
3.6393	4.03741	0.70764	0.50468	0.70764	0.50468	0.72786	0.27982	3.6393	4.92233
3.65952	4.03741	0.70764	0.50468	0.70764	0.50468	0.72786	0.28149	3.65952	4.93039
3.65952	4.03741	0.70764	0.50468	0.70764	0.50468	0.72786	0.28315	3.65952	4.93039
3.65952	4.03741	0.70764	0.50468	0.70764	0.50468	0.72786	0.28482	3.65952	4.93039
3.65952	4.03741	0.70764	0.50468	0.70764	0.50468	0.72786	0.28648	3.65952	4.93039
3.67974	4.03741	0.70764	0.50468	0.70764	0.50468	0.72786	0.28815	3.67974	4.93846
3.67974	4.03741	0.70764	0.50468	0.70764	0.50468	0.72786	0.28981	3.67974	4.93846
3.67974	4.07106	0.70764	0.50468	0.70764	0.50468	0.72786	0.29148	3.67974	4.93846
3.69996	4.1047	0.70764	0.50468	0.70764	0.50468	0.72786	0.29315	3.69996	4.94653
3.69996	4.13835	0.70764	0.50468	0.70764	0.50468	0.72786	0.29481	3.69996	4.94653
3.69996	4.17199	0.70764	0.50468	0.70764	0.50468	0.72786	0.29648	3.69996	4.94653
3.72018	4.20564	0.70764	0.50468	0.70764	0.50468	0.74808	0.29814	3.72018	4.9546
3.72018	4.20564	0.70764	0.50468	0.70764	0.50468	0.74808	0.29814	3.72018	4.9546
3.72018	4.20564	0.70764	0.50468	0.70764	0.50468	0.74808	0.29981	3.72018	4.9546
3.72018	4.20564	0.70764	0.50468	0.72786	0.50468	0.74808	0.30147	3.72018	4.9546
3.7404	4.20564	0.70764	0.50468	0.72786	0.50468	0.74808	0.30314	3.7404	4.96267
3.7404	4.20564	0.70764	0.50468	0.72786	0.50468	0.74808	0.3048	3.7404	4.96267
3.7404	4.20564	0.72786	0.50468	0.72786	0.50468	0.74808	0.30647	3.7404	4.96267
3.7404	4.20564	0.72786	0.50468	0.72786	0.50468	0.74808	0.30814	3.7404	4.96267
3.76061	4.20564	0.72786	0.50468	0.72786	0.50468	0.74808	0.3098	3.76061	4.97072
3.76061	4.20564	0.72786	0.50468	0.72786	0.50468	0.74808	0.31147	3.76061	4.97072
3.76061	4.20564	0.72786	0.50468	0.72786	0.50675	0.74808	0.31313	3.76061	4.97072
3.78083	4.20564	0.72786	0.50468	0.72786	0.50883	0.74808	0.3148	3.78083	4.97877
3.78083	4.20564	0.72786	0.50468	0.72786	0.51091	0.74808	0.31646	3.78083	4.97877
3.78083	4.20564	0.72786	0.50468	0.72786	0.51298	0.74808	0.31813	3.78083	4.97877
3.80105	4.20564	0.72786	0.50468	0.72786	0.51506	0.74808	0.3198	3.80105	4.98679
3.80105	4.20564	0.72786	0.50468	0.72786	0.51506	0.74808	0.32146	3.80105	4.98679
3.80105	4.20564	0.72786	0.50468	0.72786	0.51506	0.74808	0.32313	3.80105	4.98679
3.80105	4.20564	0.72786	0.50468	0.72786	0.51506	0.74808	0.32479	3.80105	4.98679
3.82127	4.20564	0.72786	0.50468	0.72786	0.51506	0.7683	0.32646	3.82127	4.99479
3.82127	4.20564	0.72786	0.50468	0.72786	0.51506	0.7683	0.32812	3.82127	4.99479
3.82127	4.20564	0.72786	0.53832	0.72786	0.51506	0.7683	0.32979	3.82127	4.99479
3.82127	4.20564	0.72786	0.57197	0.72786	0.51506	0.7683	0.33145	3.82127	4.99479
3.84149	4.20564	0.72786	0.60561	0.74808	0.51506	0.7683	0.33312	3.84149	5.00234
3.84149	4.23928	0.72786	0.63926	0.74808	0.51506	0.7683	0.33479	3.84149	5.00234
3.84149	4.23928	0.72786	0.63926	0.74808	0.51506	0.7683	0.33645	3.84149	5.00234
3.86171	4.23928	0.74808	0.60561	0.74808	0.51506	0.7683	0.33645	3.86171	5.01026
3.86171	4.23928	0.74808	0.60561	0.74808	0.51506	0.7683	0.33645	3.86171	5.01026
3.86171	4.27293	0.74808	0.60561	0.74808	0.51506	0.7683	0.33645	3.86171	5.01026
3.88192	4.27293	0.74808	0.60561	0.74808	0.51506	0.7683	0.33645	3.88192	5.01815
3.88192	4.30657	0.74808	0.63926	0.74808	0.51506	0.7683	0.33645	3.88192	5.01815
3.88192	4.34022	0.74808	0.6729	0.74808	0.51506	0.7683	0.33645	3.88192	5.01815
3.88192	4.37386	0.74808	0.6729	0.74808	0.51506	0.7683	0.33645	3.88192	5.01815
3.88192	4.37386	0.74808	0.6729	0.74808	0.51506	0.7683	0.33645	3.88192	5.01815
3.90214	4.37386	0.74808	0.6729	0.74808	0.51714	0.7683	0.33645	3.90214	5.026
3.92236	4.37386	0.74808	0.6729	0.74808	0.51921	0.78852	0.33645	3.92236	5.03382
3.92236	4.37386	0.74808	0.6729	0.74808	0.52129	0.78852	0.33645	3.92236	5.03382
3.92236	4.37386	0.74808	0.6729	0.74808	0.52337	0.78852	0.33645	3.92236	5.03382
3.92236	4.37386	0.74808	0.6729	0.74808	0.52337	0.78852	0.33645	3.92236	5.03382
3.92236	4.37386	0.74808	0.6729	0.74808	0.52337	0.78852	0.33645	3.92236	5.03382
3.94258	4.37386	0.74808	0.6729	0.7683	0.52337	0.78852	0.33645	3.94258	5.0416
3.94258	4.37386	0.74808	0.6729	0.7683	0.52337	0.78852	0.33645	3.94258	5.0416
3.94258	4.37386	0.74808	0.6729	0.7683	0.52545	0.78852	0.33645	3.94258	5.0416
3.9628	4.37386	0.74808	0.6729	0.7683	0.52545	0.78852	0.33645	3.9628	5.04934
3.9628	4.37386	0.7683	0.6729	0.7683	0.52545	0.78852	0.33645	3.9628	5.04934
3.9628	4.37386	0.7683	0.63926	0.7683	0.52752	0.78852	0.33645	3.9628	5.04934
3.98302	4.37386	0.7683	0.63926	0.7683	0.5296	0.78852	0.33645	3.98302	5.05704
3.98302	4.37386	0.7683	0.63926	0.7683	0.5296	0.78852	0.33645	3.98302	5.05704
3.98302	4.37386	0.7683	0.63926	0.7683	0.53168	0.78852	0.33645	3.98302	5.05704
3.98302	4.40751	0.7683	0.63926	0.7683	0.53375	0.78852	0.33645	3.98302	5.05704
4.00323	4.44115	0.7683	0.6729	0.7683	0.53583	0.78852	0.33645	4.00323	5.06469
4.00323	4.4748	0.7683	0.6729	0.7683	0.53791	0.78852	0.33645	4.00323	5.06469
4.00323	4.50844	0.7683	0.6729	0.7683	0.53998	0.78852	0.33645	4.00323	5.06469
4.02345	4.54209	0.7683	0.6729	0.7683	0.54206	0.80873	0.33645	4.02345	5.07229
4.02345	4.54209	0.7683	0.6729	0.7683	0.54414	0.80873	0.33645	4.02345	5.07229
4.02345	4.54209	0.7683	0.6729	0.7683	0.54621	0.80873	0.33645	4.02345	5.07229
4.04367	4.54209	0.7683	0.6729	0.7683	0.54829	0.80873	0.33645	4.04367	5.07985
4.04367	4.54209	0.7683	0.6729	0.7683	0.55037	0.80873	0.33645	4.04367	5.07985
4.04367	4.54209	0.7683	0.6729	0.78852	0.55244	0.80873	0.33645	4.04367	5.07985
4.04367	4.54209	0.7683	0.6729	0.78852	0.55452	0.80873	0.33645	4.04367	5.07985
4.06389	4.54209	0.7683	0.6729	0.78852	0.5566	0.80873	0.33645	4.06389	5.08737
4.06389	4.54209	0.78852	0.6729	0.78852	0.55867	0.80873	0.33645	4.06389	5.08737
4.08411	4.54209	0.78852	0.6729	0.78852	0.56075	0.80873	0.33645	4.08411	5.09483
4.08411	4.54209	0.78852	0.6729	0.78852	0.56283	0.80873	0.33645	4.08411	5.09483
4.08411	4.57574	0.78852	0.6729	0.78852	0.56491	0.80873	0.33645	4.08411	5.09483
4.10433	4.57574	0.78852	0.6729	0.78852	0.56698	0.80873	0.33645	4.10433	5.10225
4.10433	4.57574	0.78852	0.6729	0.78852	0.56906	0.80873	0.33645	4.10433	5.10225
4.10433	4.57574	0.78852	0.6729	0.78852	0.57114	0.80873	0.33645	4.10433	5.10225
4.10433	4.57574	0.78852	0.6729	0.78852	0.57321	0.82895	0.33645	4.10433	5.10225
4.12455	4.54209	0.78852	0.6729	0.78852	0.57529	0.82895	0.33645	4.12455	5.10962
4.12455	4.57574	0.78852	0.6729	0.78852	0.57737	0.82895	0.33645	4.12455	5.10962
4.14476	4.60938	0.78852	0.6729	0.78852	0.57944	0.82895	0.33645	4.14476	5.11694
4.14476	4.64303	0.78852	0.6729	0.78852	0.58152	0.82895	0.33645	4.14476	5.11694
4.14476	4.67667	0.78852	0.6729	0.78852	0.5836	0.82895	0.33645	4.14476	5.11694
4.14476	4.71032	0.78852	0.6729	0.78852	0.58567	0.82895	0.33645	4.14476	5.11694
4.16498	4.71032	0.78852	0.6729	0.80873	0.58775	0.82895	0.33645	4.16498	5.12383
4.16498	4.71032	0.78852	0.6729	0.80873	0.58983	0.82895	0.33645	4.16498	5.12383
4.16498	4.71032	0.78852	0.6729	0.80873	0.5919	0.82895	0.33645	4.16498	5.12383
4.16498	4.71032	0.78852	0.6729	0.80873	0.59398	0.82895	0.33645	4.16498	5.12383
4.1852	4.71032	0.78852	0.6729	0.80873	0.59606	0.82895	0.33645	4.1852	5.13107
4.1852	4.71032	0.80873	0.6729	0.80873	0.59814	0.82895	0.33645	4.1852	5.13107
4.1852	4.71032	0.80873	0.6729	0.80873	0.60021	0.82895	0.33645	4.1852	5.13107
4.20542	4.71032	0.80873	0.6729	0.80873	0.60229	0.82895	0.33645	4.20542	5.13826
4.20542	4.71032	0.80873	0.6729	0.80873	0.60437	0.82895	0.33645	4.20542	5.13826
4.20542	4.71032	0.80873	0.6729	0.80873	0.60644	0.82895	0.33645	4.20542	5.13826
4.22564	4.71032	0.80873	0.6729	0.80873	0.60852	0.84917	0.33645	4.22564	5.14541
4.22564	4.71032	0.80873	0.6729	0.80873	0.6106	0.84917	0.33645	4.22564	5.14541
4.22564	4.71032	0.80873	0.6729	0.80873	0.61267	0.84917	0.33645	4.22564	5.14541
4.22564	4.71032	0.80873	0.6729	0.80873	0.61475	0.84917	0.33645	4.22564	5.14541
4.24586	4.71032	0.80873	0.6729	0.80873	0.61683	0.84917	0.33645	4.24586	5.1525
4.24586	4.71032	0.80873	0.6729	0.80873	0.6189	0.84917	0.33645	4.24586	5.1525
4.26607	4.71032	0.80873	0.6729	0.82895	0.62098	0.84917	0.33645	4.26607	5.15955
4.26607	4.74396	0.80873	0.6729	0.82895	0.62098	0.84917	0.33645	4.26607	5.15955
4.26607	4.77761	0.80873	0.6729	0.82895	0.62098	0.84917	0.33645	4.26607	5.15955
4.26607	4.81125	0.80873	0.6729	0.82895	0.62098	0.84917	0.33645	4.26607	5.15955
4.28629	4.8449	0.80873	0.6729	0.82895	0.62098	0.84917	0.33645	4.28629	5.16655
4.28629	4.87854	0.82895	0.6729	0.82895	0.62098	0.84917	0.33645	4.28629	5.16655
4.28629	4.87854	0.82895	0.6729	0.82895	0.62306	0.84917	0.33645	4.28629	5.16655
4.30651	4.87854	0.82895	0.6729	0.82895	0.62513	0.84917	0.33645	4.30651	5.17351
4.30651	4.87854	0.82895	0.6729	0.82895	0.62721	0.84917	0.33645	4.30651	5.17351
4.30651	4.87854	0.82895	0.6729	0.82895	0.62929	0.84917	0.33645	4.30651	5.17351
4.32673	4.87854	0.82895	0.6729	0.82895	0.63137	0.84917	0.33645	4.32673	5.18043
4.32673	4.87854	0.82895	0.6729	0.82895	0.63344	0.84917	0.33645	4.32673	5.18043
4.32673	4.87854	0.82895	0.6729	0.82895	0.63552	0.84917	0.33645	4.32673	5.18043
4.32673	4.87854	0.82895	0.6729	0.82895	0.6376	0.86939	0.33645	4.32673	5.18043
4.34695	4.87854	0.82895	0.6729	0.82895	0.63967	0.86939	0.33645	4.34695	5.1873
4.34695	4.87854	0.82895	0.6729	0.82895	0.64175	0.86939	0.33645	4.34695	5.1873
4.34695	4.87854	0.82895	0.6729	0.82895	0.64383	0.86939	0.33645	4.34695	5.1873
4.36717	4.87854	0.82895	0.6729	0.82895	0.6459	0.86939	0.33645	4.36717	5.19414
4.36717	4.87854	0.82895	0.6729	0.84917	0.64798	0.86939	0.33645	4.36717	5.19414
4.36717	4.87854	0.82895	0.6729	0.84917	0.65006	0.86939	0.33645	4.36717	5.19414
4.36717	4.87854	0.82895	0.6729	0.84917	0.65213	0.86939	0.33645	4.36717	5.19414
4.38738	4.87854	0.82895	0.6729	0.84917	0.65421	0.86939	0.33645	4.38738	5.20092
4.38738	4.91219	0.82895	0.6729	0.84917	0.65629	0.86939	0.33812	4.38738	5.20092
4.38738	4.94583	0.84917	0.6729	0.84917	0.65836	0.86939	0.33978	4.38738	5.20092
4.4076	4.97948	0.84917	0.6729	0.84917	0.65836	0.86939	0.34145	4.4076	5.20768
4.4076	5.01312	0.84917	0.6729	0.84917	0.65836	0.86939	0.34311	4.4076	5.20768
4.4076	5.04677	0.84917	0.6729	0.84917	0.65836	0.86939	0.34478	4.4076	5.20768
4.4076	5.04677	0.84917	0.6729	0.84917	0.65836	0.86939	0.34644	4.4076	5.20768
4.42782	5.04677	0.84917	0.6729	0.84917	0.66044	0.86939	0.34644	4.42782	5.21439
4.42782	5.04677	0.84917	0.6729	0.84917	0.66252	0.86939	0.34644	4.42782	5.21439
4.44804	5.04677	0.84917	0.6729	0.84917	0.66459	0.88961	0.34644	4.44804	5.22107
4.44804	5.04677	0.84917	0.6729	0.84917	0.66667	0.88961	0.34811	4.44804	5.22107
4.44804	5.04677	0.84917	0.6729	0.84917	0.66667	0.88961	0.34978	4.44804	5.22107
4.44804	5.04677	0.84917	0.6729	0.84917	0.66875	0.88961	0.35144	4.44804	5.22107
4.46826	5.04677	0.84917	0.6729	0.84917	0.67083	0.88961	0.35311	4.46826	5.22772
4.46826	5.04677	0.84917	0.6729	0.84917	0.67083	0.88961	0.35477	4.46826	5.22772
4.46826	5.04677	0.84917	0.6729	0.84917	0.67083	0.88961	0.35644	4.46826	5.22772
4.48848	5.04677	0.84917	0.6729	0.86939	0.67498	0.88961	0.3581	4.48848	5.23433
4.48848	5.04677	0.84917	0.6729	0.86939	0.67498	0.88961	0.3581	4.48848	5.23433
4.50869	5.04677	0.84917	0.6729	0.86939	0.67706	0.88961	0.3581	4.50869	5.24091
4.50869	5.04677	0.84917	0.6729	0.86939	0.67913	0.88961	0.35977	4.50869	5.24091
4.50869	5.04677	0.84917	0.6729	0.86939	0.68121	0.88961	0.36144	4.50869	5.24091
4.50869	5.04677	0.86939	0.6729	0.86939	0.68121	0.88961	0.3631	4.50869	5.24091
4.52891	5.04677	0.86939	0.6729	0.86939	0.68121	0.88961	0.36477	4.52891	5.24748
4.52891	5.04677	0.86939	0.6729	0.86939	0.68121	0.88961	0.36643	4.52891	5.24748
4.54913	5.08041	0.86939	0.6729	0.86939	0.68121	0.88961	0.3681	4.54913	5.25401
4.54913	5.11406	0.86939	0.6729	0.86939	0.68121	0.88961	0.36976	4.54913	5.25401
4.54913	5.1477	0.86939	0.6729	0.86939	0.68121	0.88961	0.37143	4.54913	5.25401
4.56935	5.18135	0.86939	0.6729	0.86939	0.68121	0.90983	0.37309	4.56935	5.26054
4.56935	5.21499	0.86939	0.6729	0.86939	0.68121	0.90983	0.37476	4.56935	5.26054
4.56935	5.21499	0.86939	0.6729	0.86939	0.68121	0.90983	0.37643	4.56935	5.26054
4.58957	5.21499	0.86939	0.6729	0.86939	0.68121	0.90983	0.37809	4.58957	5.26706
4.58957	5.21499	0.86939	0.6729	0.86939	0.68121	0.90983	0.37976	4.58957	5.26706
4.58957	5.21499	0.86939	0.6729	0.86939	0.68121	0.90983	0.38142	4.58957	5.26706
4.60979	5.21499	0.86939	0.6729	0.88961	0.68121	0.90983	0.38309	4.60979	5.27356
4.60979	5.21499	0.86939	0.6729	0.88961	0.68121	0.90983	0.38475	4.60979	5.27356
4.60979	5.21499	0.86939	0.6729	0.88961	0.68121	0.90983	0.38642	4.60979	5.27356
4.60979	5.21499	0.86939	0.6729	0.88961	0.68121	0.90983	0.38808	4.60979	5.27356
4.63	5.21499	0.86939	0.6729	0.88961	0.68121	0.90983	0.38975	4.63	5.28005
4.63	5.21499	0.86939	0.6729	0.88961	0.68121	0.90983	0.39142	4.63	5.28005
4.65022	5.21499	0.88961	0.6729	0.88961	0.68121	0.90983	0.39308	4.65022	5.28653
4.65022	5.21499	0.88961	0.6729	0.88961	0.68121	0.90983	0.39475	4.65022	5.28653
4.65022	5.21499	0.88961	0.6729	0.88961	0.68121	0.90983	0.39641	4.65022	5.28653
4.65022	5.21499	0.88961	0.6729	0.88961	0.68121	0.90983	0.39808	4.65022	5.28653
4.65022	5.21499	0.88961	0.6729	0.88961	0.68121	0.90983	0.39974	4.65022	5.28653
4.67044	5.21499	0.88961	0.6729	0.88961	0.68121	0.93004	0.40141	4.67044	5.29299
4.67044	5.21499	0.88961	0.70655	0.88961	0.68121	0.93004	0.40308	4.67044	5.29299
4.67044	5.21499	0.88961	0.70655	0.88961	0.68121	0.93004	0.40474	4.67044	5.29299
4.69066	5.21499	0.88961	0.70655	0.88961	0.68121	0.93004	0.40641	4.69066	5.29945
4.69066	5.24864	0.88961	0.70655	0.88961	0.68121	0.93004	0.40807	4.69066	5.29945
4.69066	5.28228	0.88961	0.70655	0.88961	0.68121	0.93004	0.40974	4.69066	5.29945
4.71088	5.31593	0.88961	0.70655	0.88961	0.68121	0.93004	0.4114	4.71088	5.3059
4.71088	5.34957	0.88961	0.74019	0.90983	0.68121	0.93004	0.41307	4.71088	5.3059
4.71088	5.38322	0.88961	0.77384	0.90983	0.68121	0.93004	0.41473	4.71088	5.3059
4.71088	5.38322	0.88961	0.80748	0.90983	0.68121	0.93004	0.4164	4.71088	5.3059
4.7311	5.38322	0.88961	0.84113	0.90983	0.68121	0.93004	0.41807	4.7311	5.31234
4.7311	5.38322	0.88961	0.84113	0.90983	0.68329	0.93004	0.41973	4.7311	5.31234
4.7311	5.38322	0.88961	0.84113	0.90983	0.68329	0.93004	0.4214	4.7311	5.31234
4.7311	5.38322	0.90983	0.84113	0.90983	0.68536	0.93004	0.42306	4.7311	5.31234
4.75131	5.38322	0.90983	0.84113	0.90983	0.68536	0.93004	0.42473	4.75131	5.31878
4.75131	5.38322	0.90983	0.84113	0.90983	0.68536	0.93004	0.42639	4.75131	5.31878
4.75131	5.38322	0.90983	0.84113	0.90983	0.68536	0.93004	0.42806	4.75131	5.31878
4.75131	5.38322	0.90983	0.84113	0.90983	0.68536	0.95026	0.42972	4.75131	5.31878
4.77153	5.38322	0.90983	0.84113	0.90983	0.68536	0.95026	0.43139	4.77153	5.32521
4.77153	5.38322	0.90983	0.84113	0.90983	0.68536	0.95026	0.43306	4.77153	5.32521
4.79175	5.38322	0.90983	0.84113	0.90983	0.68536	0.95026	0.43472	4.79175	5.33165
4.79175	5.38322	0.90983	0.84113	0.90983	0.68536	0.95026	0.43639	4.79175	5.33165
4.79175	5.38322	0.90983	0.84113	0.90983	0.68744	0.95026	0.43805	4.79175	5.33165
4.79175	5.38322	0.90983	0.84113	0.90983	0.68744	0.95026	0.43972	4.79175	5.33165
4.81197	5.38322	0.90983	0.84113	0.93004	0.68744	0.95026	0.44138	4.81197	5.33809
4.81197	5.38322	0.90983	0.84113	0.93004	0.68744	0.95026	0.44305	4.81197	5.33809
4.81197	5.38322	0.90983	0.84113	0.93004	0.68744	0.95026	0.44472	4.81197	5.33809
4.81197	5.41686	0.90983	0.84113	0.93004	0.68744	0.95026	0.44638	4.81197	5.33809
4.83219	5.41686	0.90983	0.84113	0.93004	0.68952	0.95026	0.44805	4.83219	5.34454
4.83219	5.45051	0.90983	0.84113	0.93004	0.69159	0.95026	0.44971	4.83219	5.34454
4.85241	5.48415	0.90983	0.84113	0.93004	0.69367	0.95026	0.45138	4.85241	5.35099
4.85241	5.5178	0.93004	0.84113	0.93004	0.69575	0.95026	0.45304	4.85241	5.35099
4.85241	5.5178	0.93004	0.84113	0.93004	0.69782	0.95026	0.45471	4.85241	5.35099
4.85241	5.55144	0.93004	0.84113	0.93004	0.6999	0.95026	0.45637	4.85241	5.35099
4.87262	5.55144	0.93004	0.84113	0.93004	0.6999	0.95026	0.45804	4.87262	5.35744
4.87262	5.55144	0.93004	0.84113	0.93004	0.70198	0.97048	0.45971	4.87262	5.35744
4.87262	5.55144	0.93004	0.84113	0.93004	0.70406	0.97048	0.46137	4.87262	5.35744
4.89284	5.55144	0.93004	0.84113	0.93004	0.70613	0.97048	0.46304	4.89284	5.36391
4.89284	5.55144	0.93004	0.84113	0.93004	0.70821	0.97048	0.4647	4.89284	5.36391
4.89284	5.55144	0.93004	0.84113	0.93004	0.71029	0.97048	0.46637	4.89284	5.36391
4.89284	5.55144	0.93004	0.84113	0.93004	0.71236	0.97048	0.46803	4.89284	5.36391
4.91306	5.55144	0.93004	0.84113	0.93004	0.71444	0.97048	0.4697	4.91306	5.37039
4.91306	5.55144	0.93004	0.84113	0.93004	0.71652	0.97048	0.47136	4.91306	5.37039
4.91306	5.55144	0.93004	0.84113	0.95026	0.71859	0.97048	0.47303	4.91306	5.37039
4.91306	5.55144	0.93004	0.84113	0.95026	0.72067	0.97048	0.4747	4.91306	5.37039
4.93328	5.55144	0.93004	0.84113	0.95026	0.72275	0.97048	0.47636	4.93328	5.37689
4.93328	5.55144	0.93004	0.84113	0.95026	0.72482	0.97048	0.47803	4.93328	5.37689
4.93328	5.55144	0.93004	0.84113	0.95026	0.7269	0.97048	0.47969	4.93328	5.37689
4.9535	5.55144	0.93004	0.84113	0.95026	0.72898	0.97048	0.48136	4.9535	5.3834
4.9535	5.55144	0.93004	0.84113	0.95026	0.73105	0.97048	0.48302	4.9535	5.3834
4.9535	5.55144	0.95026	0.84113	0.95026	0.73313	0.97048	0.48469	4.9535	5.3834
4.9535	5.55144	0.95026	0.84113	0.95026	0.73521	0.97048	0.48636	4.9535	5.3834
4.97372	5.58509	0.95026	0.84113	0.95026	0.73728	0.9907	0.48802	4.97372	5.39043
4.97372	5.61873	0.95026	0.84113	0.95026	0.73728	0.9907	0.48969	4.97372	5.39043
4.97372	5.65238	0.95026	0.84113	0.95026	0.73936	0.9907	0.49135	4.97372	5.39043
4.99393	5.68602	0.95026	0.84113	0.95026	0.73936	0.9907	0.49302	4.99393	5.39647
4.99393	5.71967	0.95026	0.84113	0.95026	0.73936	0.9907	0.49468	4.99393	5.39647
4.99393	5.71967	0.95026	0.84113	0.95026	0.73936	0.9907	0.49635	4.99393	5.39647
4.99393	5.71967	0.95026	0.84113	0.95026	0.74144	0.9907	0.49635	4.99393	5.39647
5.01415	5.71967	0.95026	0.84113	0.95026	0.74352	0.9907	0.49635	5.01415	5.40304
5.01415	5.71967	0.95026	0.84113	0.97048	0.74559	0.9907	0.49635	5.01415	5.40304
5.01415	5.71967	0.95026	0.84113	0.97048	0.74767	0.9907	0.49635	5.01415	5.40304
5.03437	5.71967	0.95026	0.84113	0.97048	0.74975	0.9907	0.49635	5.03437	5.40962
5.03437	5.71967	0.95026	0.84113	0.97048	0.75182	0.9907	0.49635	5.03437	5.40962
5.03437	5.71967	0.95026	0.84113	0.97048	0.7539	0.9907	0.49801	5.03437	5.40962
5.03437	5.71967	0.95026	0.84113	0.97048	0.75598	0.9907	0.49968	5.03437	5.40962
5.05459	5.71967	0.95026	0.84113	0.97048	0.75805	0.9907	0.50135	5.05459	5.41623
5.05459	5.71967	0.97048	0.84113	0.97048	0.76013	0.9907	0.50135	5.05459	5.41623
5.05459	5.71967	0.97048	0.84113	0.97048	0.76221	1.01092	0.50135	5.05459	5.41623
5.07481	5.71967	0.97048	0.84113	0.97048	0.76428	1.01092	0.50135	5.07481	5.42286
5.07481	5.71967	0.97048	0.84113	0.97048	0.76636	1.01092	0.50135	5.07481	5.42286
5.07481	5.71967	0.97048	0.84113	0.97048	0.76844	1.01092	0.50135	5.07481	5.42286
5.07481	5.71967	0.97048	0.84113	0.97048	0.77051	1.01092	0.50135	5.07481	5.42286
5.09503	5.71967	0.97048	0.84113	0.97048	0.77259	1.01092	0.50135	5.09503	5.42952
5.09503	5.71967	0.97048	0.84113	0.97048	0.77467	1.01092	0.50301	5.09503	5.42952
5.09503	5.71967	0.97048	0.84113	0.97048	0.77675	1.01092	0.50468	5.09503	5.42952
5.11524	5.71967	0.97048	0.84113	0.97048	0.77882	1.01092	0.50468	5.11524	5.43619
5.11524	5.75331	0.97048	0.84113	0.97048	0.7809	1.01092	0.50468	5.11524	5.43619
5.11524	5.78696	0.97048	0.84113	0.97048	0.78298	1.01092	0.50468	5.11524	5.43619
5.13546	5.8206	0.97048	0.84113	0.9907	0.78505	1.01092	0.50468	5.13546	5.44289
5.13546	5.85425	0.97048	0.84113	0.9907	0.78713	1.01092	0.50468	5.13546	5.44289
5.13546	5.88789	0.97048	0.84113	0.9907	0.78921	1.01092	0.50468	5.13546	5.44289
5.13546	5.88789	0.97048	0.84113	0.9907	0.79128	1.01092	0.50468	5.13546	5.44289
5.15568	5.88789	0.97048	0.84113	0.9907	0.79336	1.01092	0.50468	5.15568	5.44961
5.15568	5.88789	0.97048	0.84113	0.9907	0.79544	1.01092	0.50468	5.15568	5.44961
5.1759	5.88789	0.9907	0.84113	0.9907	0.79751	1.03114	0.50468	5.1759	5.45636
5.1759	5.88789	0.9907	0.84113	0.9907	0.79959	1.03114	0.50468	5.1759	5.45636
5.1759	5.88789	0.9907	0.84113	0.9907	0.80167	1.03114	0.50468	5.1759	5.45636
5.19612	5.88789	0.9907	0.84113	0.9907	0.80374	1.03114	0.50468	5.19612	5.46312
5.19612	5.88789	0.9907	0.84113	0.9907	0.80582	1.03114	0.50468	5.19612	5.46312
5.19612	5.88789	0.9907	0.84113	0.9907	0.8079	1.03114	0.50468	5.19612	5.46312
5.19612	5.88789	0.9907	0.84113	0.9907	0.80997	1.03114	0.50468	5.19612	5.46312
5.21634	5.88789	0.9907	0.84113	0.9907	0.80997	1.03114	0.50468	5.21634	5.46991
5.21634	5.88789	0.9907	0.84113	0.9907	0.81205	1.03114	0.50468	5.21634	5.46991
5.21634	5.88789	0.9907	0.84113	0.9907	0.81205	1.03114	0.50468	5.21634	5.46991
5.23655	5.88789	0.9907	0.84113	0.9907	0.81413	1.03114	0.50468	5.23655	5.47672
5.23655	5.88789	0.9907	0.84113	0.9907	0.81621	1.03114	0.50468	5.23655	5.47672
5.23655	5.88789	0.9907	0.84113	1.01092	0.81828	1.03114	0.50468	5.23655	5.47672
5.25677	5.88789	0.9907	0.84113	1.01092	0.82036	1.03114	0.50468	5.25677	5.48356
5.25677	5.88789	0.9907	0.84113	1.01092	0.82244	1.03114	0.50468	5.25677	5.48356
5.25677	5.88789	0.9907	0.84113	1.01092	0.82451	1.03114	0.50468	5.25677	5.48356
5.25677	5.92154	0.9907	0.84113	1.01092	0.82659	1.03114	0.50468	5.25677	5.48356
5.27699	5.95518	0.9907	0.84113	1.01092	0.82867	1.03114	0.50468	5.27699	5.49042
5.27699	5.98883	1.01092	0.84113	1.01092	0.82867	1.03114	0.50468	5.27699	5.49042
5.27699	6.02247	1.01092	0.84113	1.01092	0.83074	1.05135	0.50468	5.27699	5.49042
5.29721	6.05612	1.01092	0.84113	1.01092	0.83282	1.05135	0.50634	5.29721	5.49731
5.29721	6.05612	1.01092	0.84113	1.01092	0.8349	1.05135	0.50801	5.29721	5.49731
5.29721	6.05612	1.01092	0.84113	1.01092	0.83697	1.05135	0.50801	5.29721	5.49731
5.29721	6.05612	1.01092	0.84113	1.01092	0.83905	1.05135	0.50801	5.29721	5.49731
5.31743	6.05612	1.01092	0.84113	1.01092	0.83905	1.05135	0.50801	5.31743	5.50422
5.31743	6.05612	1.01092	0.84113	1.01092	0.83905	1.05135	0.50967	5.31743	5.50422
5.31743	6.05612	1.01092	0.84113	1.01092	0.83905	1.05135	0.51134	5.31743	5.50422
5.33765	6.05612	1.01092	0.84113	1.01092	0.83905	1.05135	0.513	5.33765	5.51115
5.33765	6.05612	1.01092	0.84113	1.03114	0.83905	1.05135	0.513	5.33765	5.51115
5.33765	6.05612	1.01092	0.84113	1.03114	0.83905	1.05135	0.51467	5.33765	5.51115
5.35786	6.05612	1.01092	0.84113	1.03114	0.84113	1.05135	0.51467	5.35786	5.5181
5.35786	6.05612	1.01092	0.84113	1.03114	0.84113	1.05135	0.51467	5.35786	5.5181
5.35786	6.05612	1.01092	0.84113	1.03114	0.84113	1.05135	0.51467	5.35786	5.5181
5.35786	6.05612	1.01092	0.84113	1.03114	0.84113	1.05135	0.51634	5.35786	5.5181
5.37808	6.05612	1.01092	0.84113	1.03114	0.84113	1.05135	0.518	5.37808	5.52508
5.37808	6.05612	1.03114	0.84113	1.03114	0.84113	1.07157	0.51967	5.37808	5.52508
5.3983	6.05612	1.03114	0.84113	1.03114	0.84113	1.07157	0.52133	5.3983	5.53208
5.3983	6.05612	1.03114	0.84113	1.03114	0.84113	1.07157	0.523	5.3983	5.53208
5.3983	6.08977	1.03114	0.84113	1.03114	0.84113	1.07157	0.523	5.3983	5.53208
5.41852	6.12341	1.03114	0.84113	1.03114	0.84113	1.07157	0.52466	5.41852	5.53911
5.41852	6.15706	1.03114	0.84113	1.03114	0.84113	1.07157	0.52633	5.41852	5.53911
5.41852	6.1907	1.03114	0.84113	1.03114	0.84113	1.07157	0.528	5.41852	5.53911
5.41852	6.22435	1.03114	0.84113	1.03114	0.84113	1.07157	0.52966	5.41852	5.53911
5.43874	6.22435	1.03114	0.84113	1.03114	0.84113	1.07157	0.53133	5.43874	5.54615
5.43874	6.22435	1.03114	0.84113	1.03114	0.84113	1.07157	0.53299	5.43874	5.54615
5.45896	6.22435	1.03114	0.84113	1.03114	0.84113	1.07157	0.53466	5.45896	5.55272
5.45896	6.22435	1.03114	0.84113	1.05135	0.84113	1.07157	0.53632	5.45896	5.55272
5.45896	6.22435	1.03114	0.87477	1.05135	0.84113	1.07157	0.53799	5.45896	5.55272
5.45896	6.22435	1.03114	0.87477	1.05135	0.84113	1.07157	0.53965	5.45896	5.55272
5.47918	6.22435	1.03114	0.87477	1.05135	0.84113	1.07157	0.54132	5.47918	5.55982
5.47918	6.22435	1.03114	0.87477	1.05135	0.84113	1.07157	0.54299	5.47918	5.55982
5.47918	6.22435	1.03114	0.87477	1.05135	0.84113	1.07157	0.54465	5.47918	5.55982
5.49939	6.22435	1.03114	0.84113	1.05135	0.84113	1.07157	0.54632	5.49939	5.56741
5.49939	6.22435	1.03114	0.84113	1.05135	0.84113	1.09179	0.54798	5.49939	5.56741
5.49939	6.22435	1.05135	0.84113	1.05135	0.84113	1.09179	0.54965	5.49939	5.56741
5.51961	6.22435	1.05135	0.84113	1.05135	0.84113	1.09179	0.55131	5.51961	5.57405
5.51961	6.22435	1.05135	0.84113	1.05135	0.84113	1.09179	0.55298	5.51961	5.57405
5.51961	6.22435	1.05135	0.84113	1.05135	0.84113	1.09179	0.55464	5.51961	5.57405
5.51961	6.22435	1.05135	0.84113	1.05135	0.84113	1.09179	0.55631	5.51961	5.57405
5.53983	6.22435	1.05135	0.84113	1.05135	0.84113	1.09179	0.55798	5.53983	5.5812
5.53983	6.25799	1.05135	0.84113	1.05135	0.84113	1.09179	0.55964	5.53983	5.5812
5.53983	6.25799	1.05135	0.84113	1.05135	0.84113	1.09179	0.56131	5.53983	5.5812
5.56005	6.25799	1.05135	0.84113	1.05135	0.84113	1.09179	0.56297	5.56005	5.58836
5.56005	6.25799	1.05135	0.87477	1.05135	0.84113	1.09179	0.56464	5.56005	5.58836
5.56005	6.29164	1.05135	0.90842	1.05135	0.8432	1.09179	0.5663	5.56005	5.58836
5.58027	6.29164	1.05135	0.94206	1.07157	0.8432	1.09179	0.56797	5.58027	5.59554
5.58027	6.32528	1.05135	0.97571	1.07157	0.8432	1.09179	0.56964	5.58027	5.59554
5.58027	6.35893	1.05135	1.00935	1.07157	0.8432	1.09179	0.5713	5.58027	5.59554
5.58027	6.39257	1.05135	1.00935	1.07157	0.8432	1.09179	0.57297	5.58027	5.59554
5.60049	6.39257	1.05135	0.97571	1.07157	0.8432	1.09179	0.57463	5.60049	5.60273
5.60049	6.39257	1.05135	0.97571	1.07157	0.8432	1.11201	0.5763	5.60049	5.60273
5.6207	6.39257	1.07157	0.97571	1.07157	0.8432	1.11201	0.57796	5.6207	5.60993
5.6207	6.39257	1.07157	0.97571	1.07157	0.8432	1.11201	0.57963	5.6207	5.60993
5.6207	6.39257	1.07157	0.97571	1.07157	0.8432	1.11201	0.58129	5.6207	5.60993
5.6207	6.39257	1.07157	1.00935	1.07157	0.8432	1.11201	0.58296	5.6207	5.60993
5.64092	6.39257	1.07157	1.00935	1.07157	0.8432	1.11201	0.58463	5.64092	5.61715
5.64092	6.39257	1.07157	1.00935	1.07157	0.8432	1.11201	0.58629	5.64092	5.61715
5.64092	6.39257	1.07157	0.97571	1.07157	0.84528	1.11201	0.58796	5.64092	5.61715
5.66114	6.39257	1.07157	0.94206	1.07157	0.84736	1.11201	0.58962	5.66114	5.62438
5.66114	6.39257	1.07157	0.90842	1.07157	0.84944	1.11201	0.59129	5.66114	5.62438
5.66114	6.39257	1.07157	0.90842	1.07157	0.85151	1.11201	0.59295	5.66114	5.62438
5.66114	6.39257	1.07157	0.90842	1.07157	0.85359	1.11201	0.59462	5.66114	5.62438
5.68136	6.42622	1.07157	0.94206	1.09179	0.85567	1.11201	0.59628	5.68136	5.63201
5.68136	6.42622	1.07157	0.97571	1.09179	0.85774	1.11201	0.59795	5.68136	5.63201
5.68136	6.42622	1.07157	1.00935	1.09179	0.85982	1.11201	0.59962	5.68136	5.63201
5.70158	6.42622	1.07157	1.00935	1.09179	0.85982	1.11201	0.60128	5.70158	5.63885
5.70158	6.42622	1.07157	1.00935	1.09179	0.85982	1.11201	0.60295	5.70158	5.63885
5.70158	6.39257	1.07157	1.00935	1.09179	0.8619	1.13223	0.60461	5.70158	5.63885
5.70158	6.42622	1.09179	1.00935	1.09179	0.86397	1.13223	0.60628	5.70158	5.63885
5.7218	6.45986	1.09179	1.00935	1.09179	0.86605	1.13223	0.60794	5.7218	5.64648
5.7218	6.49351	1.09179	1.00935	1.09179	0.86813	1.13223	0.60961	5.7218	5.64648
5.7218	6.52715	1.09179	1.00935	1.09179	0.8702	1.13223	0.61128	5.7218	5.64648
5.74201	6.5608	1.09179	1.00935	1.09179	0.87228	1.13223	0.61294	5.74201	5.65335
5.74201	6.5608	1.09179	1.00935	1.09179	0.87436	1.13223	0.61461	5.74201	5.65335
5.74201	6.5608	1.09179	1.00935	1.09179	0.87643	1.13223	0.61627	5.74201	5.65335
5.76223	6.5608	1.09179	1.00935	1.09179	0.87851	1.13223	0.61794	5.76223	5.6606
5.76223	6.5608	1.09179	1.00935	1.09179	0.88059	1.13223	0.6196	5.76223	5.6606
5.76223	6.5608	1.09179	1.00935	1.09179	0.88266	1.13223	0.62127	5.76223	5.6606
5.78245	6.5608	1.09179	1.00935	1.09179	0.88474	1.13223	0.62293	5.78245	5.66821
5.78245	6.5608	1.09179	1.00935	1.09179	0.88682	1.13223	0.6246	5.78245	5.66821
5.78245	6.5608	1.09179	1.00935	1.11201	0.8889	1.13223	0.62627	5.78245	5.66821
5.80267	6.5608	1.09179	1.00935	1.11201	0.89097	1.13223	0.62793	5.80267	5.67545
5.80267	6.5608	1.09179	1.00935	1.11201	0.89305	1.13223	0.6296	5.80267	5.67545
5.80267	6.5608	1.09179	1.00935	1.11201	0.89513	1.13223	0.63126	5.80267	5.67545
5.82289	6.5608	1.09179	1.00935	1.11201	0.8972	1.15245	0.63293	5.82289	5.6827
5.82289	6.5608	1.11201	1.00935	1.11201	0.89928	1.15245	0.63459	5.82289	5.6827
5.82289	6.5608	1.11201	1.00935	1.11201	0.90136	1.15245	0.63626	5.82289	5.6827
5.82289	6.5608	1.11201	1.00935	1.11201	0.90343	1.15245	0.63792	5.82289	5.6827
5.84311	6.59444	1.11201	1.00935	1.11201	0.90551	1.15245	0.63959	5.84311	5.68993
5.84311	6.62809	1.11201	1.00935	1.11201	0.90759	1.15245	0.64126	5.84311	5.68993
5.84311	6.66173	1.11201	1.00935	1.11201	0.90966	1.15245	0.64292	5.84311	5.68993
5.86332	6.69538	1.11201	1.00935	1.11201	0.91174	1.15245	0.64459	5.86332	5.69716
5.86332	6.72902	1.11201	1.00935	1.11201	0.91382	1.15245	0.64625	5.86332	5.69716
5.86332	6.72902	1.11201	1.00935	1.11201	0.91589	1.15245	0.64792	5.86332	5.69716
5.88354	6.72902	1.11201	1.00935	1.11201	0.91797	1.15245	0.64958	5.88354	5.70411
5.88354	6.72902	1.11201	1.00935	1.11201	0.92005	1.15245	0.65125	5.88354	5.70411
5.88354	6.72902	1.11201	1.00935	1.11201	0.92213	1.15245	0.65292	5.88354	5.70411
5.88354	6.72902	1.11201	1.00935	1.11201	0.9242	1.15245	0.65458	5.88354	5.70411
5.90376	6.72902	1.11201	1.00935	1.11201	0.92628	1.15245	0.65625	5.90376	5.71161
5.90376	6.72902	1.11201	1.00935	1.13223	0.92836	1.15245	0.65791	5.90376	5.71161
5.90376	6.72902	1.11201	1.00935	1.13223	0.93043	1.15245	0.65958	5.90376	5.71161
5.90376	6.72902	1.11201	1.00935	1.13223	0.93251	1.17266	0.65958	5.90376	5.71161
5.92398	6.72902	1.11201	1.00935	1.13223	0.93459	1.17266	0.65958	5.92398	5.71883
5.92398	6.72902	1.13223	1.00935	1.13223	0.93666	1.17266	0.66124	5.92398	5.71883
5.92398	6.72902	1.13223	1.00935	1.13223	0.93874	1.17266	0.66291	5.92398	5.71883
5.9442	6.72902	1.13223	1.00935	1.13223	0.94082	1.17266	0.66457	5.9442	5.72603
5.9442	6.72902	1.13223	1.00935	1.13223	0.94289	1.17266	0.66457	5.9442	5.72603
5.9442	6.72902	1.13223	1.00935	1.13223	0.94497	1.17266	0.66457	5.9442	5.72603
5.96442	6.72902	1.13223	1.00935	1.13223	0.94705	1.17266	0.66457	5.96442	5.73323
5.96442	6.72902	1.13223	1.00935	1.13223	0.94912	1.17266	0.66624	5.96442	5.73323
5.98463	6.76267	1.13223	1.00935	1.13223	0.9512	1.17266	0.66624	5.98463	5.74041
5.98463	6.79631	1.13223	1.00935	1.13223	0.95328	1.17266	0.66791	5.98463	5.74041
5.98463	6.82996	1.13223	1.00935	1.13223	0.95536	1.17266	0.66957	5.98463	5.74041
5.98463	6.8636	1.13223	1.00935	1.13223	0.95743	1.17266	0.67124	5.98463	5.74041
6.00485	6.89725	1.13223	1.00935	1.13223	0.95951	1.17266	0.67124	6.00485	5.74759
6.00485	6.89725	1.13223	1.00935	1.13223	0.96159	1.17266	0.67124	6.00485	5.74759
6.00485	6.89725	1.13223	1.00935	1.15245	0.96366	1.17266	0.67124	6.00485	5.74759
6.02507	6.89725	1.13223	1.00935	1.15245	0.96574	1.17266	0.67124	6.02507	5.75475
6.02507	6.89725	1.13223	1.00935	1.15245	0.96782	1.17266	0.67124	6.02507	5.75475
6.02507	6.89725	1.13223	1.00935	1.15245	0.96989	1.19288	0.6729	6.02507	5.75475
6.04529	6.89725	1.15245	1.00935	1.15245	0.97197	1.19288	0.6729	6.04529	5.7619
6.04529	6.89725	1.15245	1.00935	1.15245	0.97405	1.19288	0.6729	6.04529	5.7619
6.04529	6.89725	1.15245	1.00935	1.15245	0.97612	1.19288	0.6729	6.04529	5.7619
6.04529	6.89725	1.15245	1.00935	1.15245	0.9782	1.19288	0.6729	6.04529	5.7619
6.06551	6.89725	1.15245	1.00935	1.15245	0.98028	1.19288	0.6729	6.06551	5.76904
6.06551	6.89725	1.15245	1.00935	1.15245	0.98028	1.19288	0.6729	6.06551	5.76904
6.06551	6.89725	1.15245	1.00935	1.15245	0.98235	1.19288	0.6729	6.06551	5.76904
6.08573	6.89725	1.15245	1.00935	1.15245	0.98443	1.19288	0.6729	6.08573	5.77616
6.08573	6.89725	1.15245	1.00935	1.15245	0.98651	1.19288	0.6729	6.08573	5.77616
6.10594	6.89725	1.15245	1.00935	1.15245	0.98858	1.19288	0.6729	6.10594	5.78326
6.10594	6.89725	1.15245	1.00935	1.15245	0.99066	1.19288	0.6729	6.10594	5.78326
6.10594	6.93089	1.15245	1.00935	1.15245	0.99274	1.19288	0.6729	6.10594	5.78326
6.12616	6.96454	1.15245	1.00935	1.15245	0.99482	1.19288	0.6729	6.12616	5.79035
6.12616	6.99818	1.15245	1.00935	1.17266	0.99689	1.19288	0.6729	6.12616	5.79035
6.12616	7.03183	1.15245	1.00935	1.17266	0.99897	1.19288	0.6729	6.12616	5.79035
6.14638	7.06547	1.15245	1.00935	1.17266	1.00105	1.19288	0.6729	6.14638	5.79742
6.14638	7.06547	1.15245	1.00935	1.17266	1.00312	1.19288	0.6729	6.14638	5.79742
6.14638	7.06547	1.15245	1.00935	1.17266	1.0052	1.2131	0.6729	6.14638	5.79742
6.1666	7.06547	1.17266	1.00935	1.17266	1.0052	1.2131	0.67457	6.1666	5.80446
6.1666	7.06547	1.17266	1.00935	1.17266	1.0052	1.2131	0.67457	6.1666	5.80446
6.1666	7.06547	1.17266	1.00935	1.17266	1.0052	1.2131	0.67623	6.1666	5.80446
6.18682	7.06547	1.17266	1.00935	1.17266	1.0052	1.2131	0.67623	6.18682	5.81149
6.18682	7.06547	1.17266	1.00935	1.17266	1.0052	1.2131	0.67623	6.18682	5.81149
6.18682	7.06547	1.17266	1.00935	1.17266	1.0052	1.2131	0.67623	6.18682	5.81149
6.18682	7.06547	1.17266	1.00935	1.17266	1.0052	1.2131	0.67623	6.18682	5.81149
6.20704	7.06547	1.17266	1.00935	1.17266	1.0052	1.2131	0.67623	6.20704	5.81849
6.20704	7.06547	1.17266	1.00935	1.17266	1.00728	1.2131	0.67623	6.20704	5.81849
6.20704	7.06547	1.17266	1.00935	1.17266	1.00935	1.2131	0.67623	6.20704	5.81849
6.20704	7.06547	1.17266	1.00935	1.17266	1.00935	1.2131	0.67623	6.20704	5.81849
6.22725	7.06547	1.17266	1.00935	1.17266	1.00935	1.2131	0.6779	6.22725	5.82546
6.22725	7.06547	1.17266	1.00935	1.17266	1.00935	1.2131	0.67956	6.22725	5.82546
6.22725	7.06547	1.17266	1.00935	1.17266	1.00935	1.2131	0.68123	6.22725	5.82546
6.24747	7.06547	1.17266	1.00935	1.19288	1.00935	1.2131	0.6829	6.24747	5.83242
6.24747	7.06547	1.17266	1.00935	1.19288	1.00935	1.23332	0.68456	6.24747	5.83242
6.24747	7.06547	1.17266	1.00935	1.19288	1.00935	1.23332	0.68623	6.24747	5.83242
6.26769	7.06547	1.17266	1.043	1.19288	1.00935	1.23332	0.68623	6.26769	5.83935
6.26769	7.06547	1.17266	1.043	1.19288	1.00935	1.23332	0.68623	6.26769	5.83935
6.26769	7.06547	1.17266	1.043	1.19288	1.00935	1.23332	0.68623	6.26769	5.83935
6.26769	7.09912	1.19288	1.043	1.19288	1.00935	1.23332	0.68789	6.26769	5.83935
6.28791	7.13276	1.19288	1.043	1.19288	1.00935	1.23332	0.68956	6.28791	5.84626
6.28791	7.16641	1.19288	1.00935	1.19288	1.00935	1.23332	0.69122	6.28791	5.84626
6.28791	7.20005	1.19288	1.00935	1.19288	1.00935	1.23332	0.69289	6.28791	5.84626
6.30813	7.2337	1.19288	1.043	1.19288	1.00935	1.23332	0.69456	6.30813	5.85314
6.30813	7.2337	1.19288	1.07664	1.19288	1.00935	1.23332	0.69622	6.30813	5.85314
6.30813	7.2337	1.19288	1.11029	1.19288	1.00935	1.23332	0.69789	6.30813	5.85314
6.32835	7.2337	1.19288	1.14393	1.19288	1.00935	1.23332	0.69955	6.32835	5.86
6.32835	7.2337	1.19288	1.17758	1.19288	1.00935	1.23332	0.70122	6.32835	5.86
6.32835	7.2337	1.19288	1.17758	1.19288	1.00935	1.23332	0.70288	6.32835	5.86
6.32835	7.2337	1.19288	1.17758	1.19288	1.00935	1.23332	0.70455	6.32835	5.86
6.34856	7.2337	1.19288	1.17758	1.2131	1.00935	1.23332	0.70621	6.34856	5.86683
6.34856	7.2337	1.19288	1.17758	1.2131	1.00935	1.23332	0.70788	6.34856	5.86683
6.34856	7.2337	1.19288	1.17758	1.2131	1.00935	1.25354	0.70955	6.34856	5.86683
6.36878	7.2337	1.19288	1.17758	1.2131	1.00935	1.25354	0.71121	6.36878	5.87364
6.36878	7.2337	1.19288	1.17758	1.2131	1.00935	1.25354	0.71288	6.36878	5.87364
6.36878	7.2337	1.2131	1.17758	1.2131	1.00935	1.25354	0.71454	6.36878	5.87364
6.389	7.2337	1.2131	1.14393	1.2131	1.00935	1.25354	0.71621	6.389	5.88043
6.389	7.2337	1.2131	1.14393	1.2131	1.01143	1.25354	0.71787	6.389	5.88043
6.389	7.2337	1.2131	1.14393	1.2131	1.01143	1.25354	0.71954	6.389	5.88043
6.40922	7.2337	1.2131	1.14393	1.2131	1.01143	1.25354	0.7212	6.40922	5.88719
6.40922	7.2337	1.2131	1.14393	1.2131	1.01143	1.25354	0.72287	6.40922	5.88719
6.40922	7.2337	1.2131	1.17758	1.2131	1.01143	1.25354	0.72454	6.40922	5.88719
6.40922	7.26734	1.2131	1.17758	1.2131	1.01143	1.25354	0.7262	6.40922	5.88719
6.42944	7.26734	1.2131	1.17758	1.2131	1.01351	1.25354	0.72787	6.42944	5.89403
6.42944	7.30099	1.2131	1.17758	1.2131	1.01351	1.25354	0.72953	6.42944	5.89403
6.42944	7.33463	1.2131	1.17758	1.2131	1.01351	1.25354	0.7312	6.42944	5.89403
6.44966	7.36828	1.2131	1.17758	1.2131	1.01351	1.25354	0.73286	6.44966	5.90064
6.44966	7.36828	1.2131	1.17758	1.2131	1.01558	1.25354	0.73453	6.44966	5.90064
6.44966	7.40192	1.2131	1.17758	1.23332	1.01766	1.25354	0.7362	6.44966	5.90064
6.44966	7.40192	1.2131	1.17758	1.23332	1.01974	1.25354	0.73786	6.44966	5.90064
6.46987	7.40192	1.2131	1.17758	1.23332	1.02181	1.25354	0.73953	6.46987	5.90733
6.46987	7.40192	1.2131	1.17758	1.23332	1.02389	1.27376	0.74119	6.46987	5.90733
6.46987	7.40192	1.23332	1.17758	1.23332	1.02597	1.27376	0.74286	6.46987	5.90733
6.49009	7.40192	1.23332	1.17758	1.23332	1.02805	1.27376	0.74452	6.49009	5.91399
6.49009	7.40192	1.23332	1.17758	1.23332	1.03012	1.27376	0.74619	6.49009	5.91399
6.49009	7.40192	1.23332	1.17758	1.23332	1.0322	1.27376	0.74785	6.49009	5.91399
6.51031	7.40192	1.23332	1.17758	1.23332	1.03428	1.27376	0.74952	6.51031	5.92063
6.51031	7.40192	1.23332	1.17758	1.23332	1.03635	1.27376	0.75119	6.51031	5.92063
6.51031	7.40192	1.23332	1.17758	1.23332	1.03843	1.27376	0.75285	6.51031	5.92063
6.53053	7.40192	1.23332	1.17758	1.23332	1.04051	1.27376	0.75452	6.53053	5.92724
6.53053	7.40192	1.23332	1.17758	1.23332	1.04258	1.27376	0.75618	6.53053	5.92724
6.55075	7.40192	1.23332	1.17758	1.23332	1.04466	1.27376	0.75785	6.55075	5.93383
6.55075	7.40192	1.23332	1.17758	1.23332	1.04674	1.27376	0.75951	6.55075	5.93383
6.55075	7.43557	1.23332	1.17758	1.23332	1.04881	1.27376	0.76118	6.55075	5.93383
6.55075	7.46921	1.23332	1.17758	1.23332	1.05089	1.27376	0.76284	6.55075	5.93383
6.57097	7.50286	1.23332	1.17758	1.25354	1.05297	1.27376	0.76451	6.57097	5.94038
6.57097	7.5365	1.23332	1.17758	1.25354	1.05504	1.29397	0.76618	6.57097	5.94038
6.57097	7.57015	1.23332	1.17758	1.25354	1.05712	1.29397	0.76784	6.57097	5.94038
6.57097	7.57015	1.23332	1.17758	1.25354	1.0592	1.29397	0.76951	6.57097	5.94038
6.59118	7.57015	1.23332	1.17758	1.25354	1.06127	1.29397	0.77117	6.59118	5.94691
6.59118	7.57015	1.23332	1.17758	1.25354	1.06335	1.29397	0.77284	6.59118	5.94691
6.6114	7.57015	1.25354	1.17758	1.25354	1.06543	1.29397	0.7745	6.6114	5.95341
6.6114	7.57015	1.25354	1.17758	1.25354	1.06751	1.29397	0.77617	6.6114	5.95341
6.6114	7.57015	1.25354	1.17758	1.25354	1.06958	1.29397	0.77784	6.6114	5.95341
6.63162	7.57015	1.25354	1.17758	1.25354	1.07166	1.29397	0.7795	6.63162	5.95987
6.63162	7.57015	1.25354	1.17758	1.25354	1.07374	1.29397	0.78117	6.63162	5.95987
6.63162	7.57015	1.25354	1.17758	1.25354	1.07581	1.29397	0.78283	6.63162	5.95987
6.65184	7.57015	1.25354	1.17758	1.25354	1.07789	1.29397	0.7845	6.65184	5.96629
6.65184	7.57015	1.25354	1.17758	1.25354	1.07997	1.29397	0.78616	6.65184	5.96629
6.65184	7.57015	1.25354	1.17758	1.25354	1.08204	1.29397	0.78783	6.65184	5.96629
6.65184	7.57015	1.25354	1.17758	1.25354	1.08412	1.29397	0.78949	6.65184	5.96629
6.67206	7.57015	1.25354	1.17758	1.25354	1.0862	1.29397	0.79116	6.67206	5.97268
6.67206	7.57015	1.25354	1.17758	1.27376	1.08827	1.29397	0.79283	6.67206	5.97268
6.67206	7.57015	1.25354	1.17758	1.27376	1.09035	1.29397	0.79449	6.67206	5.97268
6.69228	7.57015	1.25354	1.17758	1.27376	1.09243	1.31419	0.79616	6.69228	5.97902
6.69228	7.57015	1.25354	1.17758	1.27376	1.0945	1.31419	0.79782	6.69228	5.97902
6.69228	7.57015	1.25354	1.17758	1.27376	1.09658	1.31419	0.79949	6.69228	5.97902
6.71249	7.6038	1.25354	1.17758	1.27376	1.09866	1.31419	0.80115	6.71249	5.98532
6.71249	7.63744	1.27376	1.17758	1.27376	1.10074	1.31419	0.80282	6.71249	5.98532
6.71249	7.67109	1.27376	1.17758	1.27376	1.10281	1.31419	0.80448	6.71249	5.98532
6.71249	7.70473	1.27376	1.17758	1.27376	1.10489	1.31419	0.80615	6.71249	5.98532
6.73271	7.73838	1.27376	1.17758	1.27376	1.10697	1.31419	0.80782	6.73271	5.99157
6.73271	7.73838	1.27376	1.17758	1.27376	1.10904	1.31419	0.80948	6.73271	5.99157
6.73271	7.73838	1.27376	1.17758	1.27376	1.11112	1.31419	0.81115	6.73271	5.99157
6.75293	7.73838	1.27376	1.17758	1.27376	1.1132	1.31419	0.81281	6.75293	5.99778
6.75293	7.73838	1.27376	1.17758	1.27376	1.11527	1.31419	0.81448	6.75293	5.99778
6.75293	7.73838	1.27376	1.17758	1.27376	1.11735	1.31419	0.81614	6.75293	5.99778
6.75293	7.73838	1.27376	1.17758	1.27376	1.11943	1.31419	0.81781	6.75293	5.99778
6.77315	7.73838	1.27376	1.17758	1.27376	1.1215	1.31419	0.81947	6.77315	6.00393
6.77315	7.73838	1.27376	1.17758	1.27376	1.12358	1.31419	0.82114	6.77315	6.00393
6.77315	7.73838	1.27376	1.17758	1.29397	1.12566	1.31419	0.82114	6.77315	6.00393
6.79337	7.73838	1.27376	1.17758	1.29397	1.12773	1.31419	0.82281	6.79337	6.01004
6.79337	7.73838	1.27376	1.17758	1.29397	1.12981	1.33441	0.82281	6.79337	6.01004
6.79337	7.73838	1.27376	1.17758	1.29397	1.13189	1.33441	0.82447	6.79337	6.01004
6.79337	7.73838	1.27376	1.17758	1.29397	1.13396	1.33441	0.82614	6.79337	6.01004
6.81359	7.73838	1.29397	1.17758	1.29397	1.13604	1.33441	0.8278	6.81359	6.01609
6.81359	7.73838	1.29397	1.17758	1.29397	1.13812	1.33441	0.82947	6.81359	6.01609
6.83381	7.73838	1.29397	1.17758	1.29397	1.1402	1.33441	0.83113	6.83381	6.02208
6.83381	7.73838	1.29397	1.17758	1.29397	1.14227	1.33441	0.8328	6.83381	6.02208
6.83381	7.73838	1.29397	1.17758	1.29397	1.14435	1.33441	0.83447	6.83381	6.02208
6.83381	7.73838	1.29397	1.17758	1.29397	1.14643	1.33441	0.83613	6.83381	6.02208
6.85402	7.73838	1.29397	1.17758	1.29397	1.1485	1.33441	0.83613	6.85402	6.02801
6.85402	7.73838	1.29397	1.17758	1.29397	1.15058	1.33441	0.83613	6.85402	6.02801
6.85402	7.73838	1.29397	1.17758	1.29397	1.15266	1.33441	0.83613	6.85402	6.02801
6.87424	7.73838	1.29397	1.17758	1.29397	1.15473	1.33441	0.83613	6.87424	6.03389
6.87424	7.73838	1.29397	1.21122	1.29397	1.15681	1.33441	0.83613	6.87424	6.03389
6.87424	7.73838	1.29397	1.21122	1.31419	1.15889	1.33441	0.83613	6.87424	6.03389
6.89446	7.77202	1.29397	1.21122	1.31419	1.16096	1.33441	0.8378	6.89446	6.03971
6.89446	7.80567	1.29397	1.21122	1.31419	1.16096	1.33441	0.83946	6.89446	6.03971
6.89446	7.83931	1.29397	1.21122	1.31419	1.16304	1.35463	0.84113	6.89446	6.03971
6.89446	7.87296	1.29397	1.17758	1.31419	1.16512	1.35463	0.84113	6.89446	6.03971
6.91468	7.9066	1.29397	1.17758	1.31419	1.16719	1.35463	0.84113	6.91468	6.04548
6.91468	7.9066	1.29397	1.21122	1.31419	1.16927	1.35463	0.84113	6.91468	6.04548
6.91468	7.9066	1.31419	1.21122	1.31419	1.17135	1.35463	0.84113	6.91468	6.04548
6.9349	7.9066	1.31419	1.21122	1.31419	1.17135	1.35463	0.84113	6.9349	6.05118
6.9349	7.9066	1.31419	1.21122	1.31419	1.17343	1.35463	0.84113	6.9349	6.05118
6.9349	7.9066	1.31419	1.21122	1.31419	1.1755	1.35463	0.84113	6.9349	6.05118
6.95512	7.9066	1.31419	1.17758	1.31419	1.17758	1.35463	0.84113	6.95512	6.05682
6.95512	7.9066	1.31419	1.17758	1.31419	1.17758	1.35463	0.84113	6.95512	6.05682
6.95512	7.9066	1.31419	1.17758	1.31419	1.17758	1.35463	0.84113	6.95512	6.05682
6.97533	7.9066	1.31419	1.17758	1.31419	1.17758	1.35463	0.84113	6.97533	6.06239
6.97533	7.9066	1.31419	1.17758	1.31419	1.17758	1.35463	0.84113	6.97533	6.06239
6.97533	7.9066	1.31419	1.17758	1.31419	1.17758	1.35463	0.84113	6.97533	6.06239
6.97533	7.9066	1.31419	1.17758	1.33441	1.17758	1.35463	0.84113	6.97533	6.06239
6.99555	7.9066	1.31419	1.17758	1.33441	1.17758	1.35463	0.84113	6.99555	6.06791
6.99555	7.9066	1.31419	1.17758	1.33441	1.17758	1.35463	0.84113	6.99555	6.06791
6.99555	7.9066	1.31419	1.17758	1.33441	1.17758	1.35463	0.84113	6.99555	6.06791
6.99555	7.9066	1.31419	1.21122	1.33441	1.17758	1.37485	0.84113	6.99555	6.06791
7.01577	7.94025	1.31419	1.24487	1.33441	1.17758	1.37485	0.84113	7.01577	6.07336
7.01577	7.94025	1.31419	1.27851	1.33441	1.17758	1.37485	0.84113	7.01577	6.07336
7.01577	7.94025	1.31419	1.31216	1.33441	1.17758	1.37485	0.84113	7.01577	6.07336
7.03599	7.97389	1.33441	1.3458	1.33441	1.17758	1.37485	0.84113	7.03599	6.07874
7.03599	8.00754	1.33441	1.3458	1.33441	1.17758	1.37485	0.84279	7.03599	6.07874
7.03599	8.00754	1.33441	1.3458	1.33441	1.17758	1.37485	0.84279	7.03599	6.07874
7.03599	8.04118	1.33441	1.3458	1.33441	1.17758	1.37485	0.84279	7.03599	6.07874
7.05621	8.07483	1.33441	1.3458	1.33441	1.17758	1.37485	0.84279	7.05621	6.08406
7.05621	8.07483	1.33441	1.3458	1.33441	1.17758	1.37485	0.84279	7.05621	6.08406
7.05621	8.07483	1.33441	1.3458	1.33441	1.17758	1.37485	0.84279	7.05621	6.08406
7.07643	8.07483	1.33441	1.3458	1.33441	1.17758	1.37485	0.84279	7.07643	6.08932
7.07643	8.07483	1.33441	1.3458	1.33441	1.17758	1.37485	0.84279	7.07643	6.08932
7.07643	8.07483	1.33441	1.3458	1.33441	1.17758	1.37485	0.84279	7.07643	6.08932
7.09664	8.07483	1.33441	1.3458	1.35463	1.17758	1.37485	0.84279	7.09664	6.0945
7.09664	8.07483	1.33441	1.3458	1.35463	1.17758	1.37485	0.84279	7.09664	6.0945
7.09664	8.07483	1.33441	1.3458	1.35463	1.17758	1.37485	0.84279	7.09664	6.0945
7.09664	8.07483	1.33441	1.3458	1.35463	1.17758	1.39507	0.84279	7.09664	6.0945
7.11686	8.07483	1.33441	1.3458	1.35463	1.17966	1.39507	0.84279	7.11686	6.09962
7.11686	8.07483	1.33441	1.3458	1.35463	1.17966	1.39507	0.84279	7.11686	6.09962
7.13708	8.07483	1.33441	1.3458	1.35463	1.17966	1.39507	0.84279	7.13708	6.10467
7.13708	8.07483	1.33441	1.3458	1.35463	1.17966	1.39507	0.84279	7.13708	6.10467
7.13708	8.07483	1.35463	1.3458	1.35463	1.17966	1.39507	0.84279	7.13708	6.10467
7.13708	8.10847	1.35463	1.3458	1.35463	1.17966	1.39507	0.84279	7.13708	6.10467
7.1573	8.10847	1.35463	1.3458	1.35463	1.17966	1.39507	0.84279	7.1573	6.10966
7.1573	8.10847	1.35463	1.3458	1.35463	1.18173	1.39507	0.84279	7.1573	6.10966
7.1573	8.14212	1.35463	1.3458	1.35463	1.18173	1.39507	0.84279	7.1573	6.10966
7.17752	8.17576	1.35463	1.3458	1.35463	1.18173	1.39507	0.84279	7.17752	6.11457
7.17752	8.17576	1.35463	1.3458	1.35463	1.18173	1.39507	0.84279	7.17752	6.11457
7.17752	8.20941	1.35463	1.3458	1.35463	1.18173	1.39507	0.84279	7.17752	6.11457
7.19774	8.24305	1.35463	1.3458	1.35463	1.18381	1.39507	0.84446	7.19774	6.11942
7.19774	8.24305	1.35463	1.3458	1.35463	1.18381	1.39507	0.84612	7.19774	6.11942
7.19774	8.24305	1.35463	1.3458	1.35463	1.18589	1.39507	0.84612	7.19774	6.11942
7.19774	8.24305	1.35463	1.3458	1.37485	1.18796	1.39507	0.84612	7.19774	6.11942
7.21795	8.24305	1.35463	1.3458	1.37485	1.19004	1.39507	0.84779	7.21795	6.1242
7.21795	8.24305	1.35463	1.3458	1.37485	1.19212	1.41529	0.84946	7.21795	6.1242
7.21795	8.24305	1.35463	1.3458	1.37485	1.19419	1.41529	0.85112	7.21795	6.1242
7.23817	8.24305	1.35463	1.3458	1.37485	1.19627	1.41529	0.85279	7.23817	6.12891
7.23817	8.24305	1.35463	1.3458	1.37485	1.19835	1.41529	0.85445	7.23817	6.12891
7.23817	8.24305	1.35463	1.3458	1.37485	1.20042	1.41529	0.85612	7.23817	6.12891
7.23817	8.24305	1.35463	1.3458	1.37485	1.2025	1.41529	0.85778	7.23817	6.12891
7.25839	8.24305	1.37485	1.3458	1.37485	1.20458	1.41529	0.85945	7.25839	6.13355
7.25839	8.24305	1.37485	1.3458	1.37485	1.20665	1.41529	0.86111	7.25839	6.13355
7.25839	8.24305	1.37485	1.3458	1.37485	1.20873	1.41529	0.86278	7.25839	6.13355
7.27861	8.24305	1.37485	1.3458	1.37485	1.21081	1.41529	0.86445	7.27861	6.13812
7.27861	8.24305	1.37485	1.3458	1.37485	1.21289	1.41529	0.86611	7.27861	6.13812
7.27861	8.24305	1.37485	1.3458	1.37485	1.21496	1.41529	0.86778	7.27861	6.13812
7.27861	8.24305	1.37485	1.3458	1.37485	1.21704	1.41529	0.86944	7.27861	6.13812
7.29883	8.24305	1.37485	1.3458	1.37485	1.21912	1.41529	0.87111	7.29883	6.14262
7.29883	8.24305	1.37485	1.3458	1.37485	1.22119	1.41529	0.87277	7.29883	6.14262
7.29883	8.24305	1.37485	1.3458	1.39507	1.22327	1.41529	0.87444	7.29883	6.14262
7.31905	8.24305	1.37485	1.3458	1.39507	1.22535	1.41529	0.87611	7.31905	6.14705
7.31905	8.2767	1.37485	1.3458	1.39507	1.22742	1.4355	0.87777	7.31905	6.14705
7.31905	8.31034	1.37485	1.3458	1.39507	1.2295	1.4355	0.87944	7.31905	6.14705
7.33926	8.34399	1.37485	1.3458	1.39507	1.23158	1.4355	0.8811	7.33926	6.1514
7.33926	8.37763	1.37485	1.3458	1.39507	1.23365	1.4355	0.88277	7.33926	6.1514
7.33926	8.41128	1.37485	1.3458	1.39507	1.23573	1.4355	0.88443	7.33926	6.1514
7.33926	8.41128	1.37485	1.3458	1.39507	1.23781	1.4355	0.8861	7.33926	6.1514
7.35948	8.41128	1.39507	1.3458	1.39507	1.23988	1.4355	0.88776	7.35948	6.15569
7.35948	8.41128	1.39507	1.3458	1.39507	1.24196	1.4355	0.88943	7.35948	6.15569
7.35948	8.41128	1.39507	1.3458	1.39507	1.24404	1.4355	0.8911	7.35948	6.15569
7.3797	8.41128	1.39507	1.3458	1.39507	1.24612	1.4355	0.89276	7.3797	6.1599
7.3797	8.41128	1.39507	1.3458	1.39507	1.24819	1.4355	0.89443	7.3797	6.1599
7.3797	8.41128	1.39507	1.3458	1.39507	1.25027	1.4355	0.89609	7.3797	6.1599
7.3797	8.41128	1.39507	1.3458	1.39507	1.25235	1.4355	0.89776	7.3797	6.1599
7.39992	8.41128	1.39507	1.3458	1.39507	1.25442	1.4355	0.89942	7.39992	6.16404
7.39992	8.41128	1.39507	1.3458	1.39507	1.2565	1.4355	0.90109	7.39992	6.16404
7.39992	8.41128	1.39507	1.3458	1.39507	1.25858	1.4355	0.90275	7.39992	6.16404
7.42014	8.41128	1.39507	1.3458	1.41529	1.26065	1.4355	0.90442	7.42014	6.16812
7.42014	8.41128	1.39507	1.3458	1.41529	1.26273	1.45572	0.90609	7.42014	6.16812
7.44036	8.41128	1.39507	1.3458	1.41529	1.26481	1.45572	0.90775	7.44036	6.17212
7.44036	8.41128	1.39507	1.3458	1.41529	1.26688	1.45572	0.90942	7.44036	6.17212
7.44036	8.41128	1.39507	1.3458	1.41529	1.26896	1.45572	0.91108	7.44036	6.17212
7.44036	8.41128	1.39507	1.3458	1.41529	1.27104	1.45572	0.91275	7.44036	6.17212
7.46057	8.41128	1.39507	1.3458	1.41529	1.27311	1.45572	0.91441	7.46057	6.17605
7.46057	8.44492	1.39507	1.3458	1.41529	1.27519	1.45572	0.91608	7.46057	6.17605
7.46057	8.47857	1.39507	1.3458	1.41529	1.27727	1.45572	0.91775	7.46057	6.17605
7.48079	8.51221	1.41529	1.3458	1.41529	1.27934	1.45572	0.91941	7.48079	6.18028
7.48079	8.54586	1.41529	1.3458	1.41529	1.28142	1.45572	0.92108	7.48079	6.18028
7.48079	8.5795	1.41529	1.3458	1.41529	1.2835	1.45572	0.92274	7.48079	6.18028
7.50101	8.5795	1.41529	1.3458	1.41529	1.28558	1.45572	0.92441	7.50101	6.18407
7.50101	8.5795	1.41529	1.3458	1.41529	1.28765	1.45572	0.92607	7.50101	6.18407
7.50101	8.5795	1.41529	1.3458	1.41529	1.28973	1.45572	0.92774	7.50101	6.18407
7.50101	8.5795	1.41529	1.3458	1.41529	1.29181	1.45572	0.9294	7.50101	6.18407
7.52123	8.5795	1.41529	1.3458	1.41529	1.29388	1.45572	0.93107	7.52123	6.18778
7.52123	8.5795	1.41529	1.3458	1.41529	1.29596	1.45572	0.93274	7.52123	6.18778
7.52123	8.5795	1.41529	1.3458	1.4355	1.29804	1.47594	0.9344	7.52123	6.18778
7.52123	8.5795	1.41529	1.3458	1.4355	1.30011	1.47594	0.93607	7.52123	6.18778
7.54145	8.5795	1.41529	1.3458	1.4355	1.30219	1.47594	0.93773	7.54145	6.19143
7.54145	8.5795	1.41529	1.3458	1.4355	1.30427	1.47594	0.9394	7.54145	6.19143
7.54145	8.5795	1.41529	1.3458	1.4355	1.30634	1.47594	0.94106	7.54145	6.19143
7.56167	8.5795	1.41529	1.3458	1.4355	1.30842	1.47594	0.94273	7.56167	6.19501
7.56167	8.5795	1.41529	1.3458	1.4355	1.3105	1.47594	0.94439	7.56167	6.19501
7.56167	8.5795	1.4355	1.3458	1.4355	1.31257	1.47594	0.94606	7.56167	6.19501
7.58188	8.5795	1.4355	1.3458	1.4355	1.31465	1.47594	0.94773	7.58188	6.19852
7.58188	8.5795	1.4355	1.3458	1.4355	1.31673	1.47594	0.94939	7.58188	6.19852
7.58188	8.5795	1.4355	1.3458	1.4355	1.31881	1.47594	0.95106	7.58188	6.19852
7.58188	8.5795	1.4355	1.3458	1.4355	1.32088	1.47594	0.95272	7.58188	6.19852
7.6021	8.5795	1.4355	1.3458	1.4355	1.32296	1.47594	0.95439	7.6021	6.20197
7.6021	8.5795	1.4355	1.3458	1.4355	1.32296	1.47594	0.95605	7.6021	6.20197
7.6021	8.5795	1.4355	1.3458	1.4355	1.32504	1.47594	0.95772	7.6021	6.20197
7.62232	8.61315	1.4355	1.3458	1.4355	1.32711	1.47594	0.95939	7.62232	6.20535
7.62232	8.61315	1.4355	1.3458	1.4355	1.32919	1.47594	0.96105	7.62232	6.20535
7.62232	8.61315	1.4355	1.3458	1.4355	1.33127	1.49616	0.96272	7.62232	6.20535
7.62232	8.61315	1.4355	1.3458	1.45572	1.33334	1.49616	0.96438	7.62232	6.20535
7.64254	8.64679	1.4355	1.3458	1.45572	1.33542	1.49616	0.96605	7.64254	6.20867
7.64254	8.64679	1.4355	1.3458	1.45572	1.33542	1.49616	0.96605	7.64254	6.20867
7.64254	8.68044	1.4355	1.3458	1.45572	1.3375	1.49616	0.96771	7.64254	6.20867
7.64254	8.71408	1.4355	1.3458	1.45572	1.33957	1.49616	0.96938	7.64254	6.20867
7.66276	8.74773	1.4355	1.3458	1.45572	1.34165	1.49616	0.97104	7.66276	6.21193
7.66276	8.74773	1.4355	1.3458	1.45572	1.34373	1.49616	0.97271	7.66276	6.21193
7.66276	8.74773	1.4355	1.3458	1.45572	1.34373	1.49616	0.97438	7.66276	6.21193
7.68298	8.74773	1.45572	1.3458	1.45572	1.3458	1.49616	0.97604	7.68298	6.21512
7.68298	8.74773	1.45572	1.3458	1.45572	1.3458	1.49616	0.97771	7.68298	6.21512
7.68298	8.74773	1.45572	1.3458	1.45572	1.3458	1.49616	0.97937	7.68298	6.21512
7.70319	8.74773	1.45572	1.3458	1.45572	1.3458	1.49616	0.98104	7.70319	6.21825
7.70319	8.74773	1.45572	1.3458	1.45572	1.3458	1.49616	0.9827	7.70319	6.21825
7.70319	8.74773	1.45572	1.3458	1.45572	1.3458	1.49616	0.98437	7.70319	6.21825
7.70319	8.74773	1.45572	1.3458	1.45572	1.3458	1.49616	0.98603	7.70319	6.21825
7.72341	8.74773	1.45572	1.37945	1.45572	1.3458	1.49616	0.9877	7.72341	6.22112
7.72341	8.74773	1.45572	1.41309	1.45572	1.3458	1.51638	0.98937	7.72341	6.22112
7.72341	8.74773	1.45572	1.44674	1.45572	1.3458	1.51638	0.99103	7.72341	6.22112
7.74363	8.74773	1.45572	1.48038	1.47594	1.3458	1.51638	0.9927	7.74363	6.22414
7.74363	8.74773	1.45572	1.51403	1.47594	1.3458	1.51638	0.99436	7.74363	6.22414
7.74363	8.74773	1.45572	1.51403	1.47594	1.3458	1.51638	0.99603	7.74363	6.22414
7.76385	8.74773	1.45572	1.51403	1.47594	1.3458	1.51638	0.99936	7.76385	6.2271
7.76385	8.74773	1.45572	1.51403	1.47594	1.3458	1.51638	1.00103	7.76385	6.2271
7.76385	8.78137	1.45572	1.51403	1.47594	1.3458	1.51638	1.00269	7.76385	6.2271
7.76385	8.81502	1.45572	1.51403	1.47594	1.3458	1.51638	1.00436	7.76385	6.2271
7.78407	8.84866	1.47594	1.51403	1.47594	1.3458	1.51638	1.00769	7.78407	6.23001
7.78407	8.88231	1.47594	1.51403	1.47594	1.3458	1.51638	1.01102	7.78407	6.23001
7.78407	8.91595	1.47594	1.51403	1.47594	1.3458	1.51638	1.01268	7.78407	6.23001
7.78407	8.91595	1.47594	1.51403	1.47594	1.3458	1.51638	1.01435	7.78407	6.23001
7.80429	8.91595	1.47594	1.51403	1.47594	1.3458	1.51638	1.01602	7.80429	6.23285
7.80429	8.91595	1.47594	1.51403	1.47594	1.3458	1.51638	1.01768	7.80429	6.23285
7.80429	8.91595	1.47594	1.51403	1.47594	1.3458	1.51638	1.01768	7.80429	6.23285
7.8245	8.91595	1.47594	1.51403	1.47594	1.3458	1.51638	1.01768	7.8245	6.23564
7.8245	8.91595	1.47594	1.51403	1.47594	1.3458	1.51638	1.01768	7.8245	6.23564
7.84472	8.91595	1.47594	1.51403	1.47594	1.3458	1.5366	1.01768	7.84472	6.23837
7.84472	8.91595	1.47594	1.51403	1.47594	1.3458	1.5366	1.01768	7.84472	6.23837
7.84472	8.91595	1.47594	1.51403	1.49616	1.3458	1.5366	1.01768	7.84472	6.23837
7.84472	8.91595	1.47594	1.51403	1.49616	1.3458	1.5366	1.01768	7.84472	6.23837
7.86494	8.91595	1.47594	1.51403	1.49616	1.3458	1.5366	1.01768	7.86494	6.24105
7.86494	8.91595	1.47594	1.51403	1.49616	1.3458	1.5366	1.01768	7.86494	6.24105
7.86494	8.91595	1.47594	1.51403	1.49616	1.3458	1.5366	1.01768	7.86494	6.24105
7.88516	8.91595	1.47594	1.51403	1.49616	1.3458	1.5366	1.01768	7.88516	6.24367
7.88516	8.91595	1.47594	1.51403	1.49616	1.3458	1.5366	1.01935	7.88516	6.24367
7.88516	8.91595	1.47594	1.51403	1.49616	1.34788	1.5366	1.02101	7.88516	6.24367
7.90538	8.9496	1.49616	1.51403	1.49616	1.34788	1.5366	1.02268	7.90538	6.24624
7.90538	8.98324	1.49616	1.51403	1.49616	1.34788	1.5366	1.02434	7.90538	6.24624
7.90538	9.01689	1.49616	1.51403	1.49616	1.34788	1.5366	1.02601	7.90538	6.24624
7.9256	9.05053	1.49616	1.51403	1.49616	1.34788	1.5366	1.02767	7.9256	6.24876
7.9256	9.08418	1.49616	1.51403	1.49616	1.34788	1.5366	1.02934	7.9256	6.24876
7.9256	9.08418	1.49616	1.51403	1.49616	1.34788	1.5366	1.03101	7.9256	6.24876
7.94581	9.08418	1.49616	1.51403	1.49616	1.34788	1.5366	1.03267	7.94581	6.25122
7.94581	9.08418	1.49616	1.51403	1.49616	1.34788	1.55681	1.03434	7.94581	6.25122
7.94581	9.08418	1.49616	1.51403	1.49616	1.34788	1.55681	1.036	7.94581	6.25122
7.96603	9.08418	1.49616	1.51403	1.49616	1.34788	1.55681	1.03767	7.96603	6.25364
7.96603	9.08418	1.49616	1.51403	1.49616	1.34996	1.55681	1.03933	7.96603	6.25364
7.96603	9.08418	1.49616	1.51403	1.51638	1.35204	1.55681	1.041	7.96603	6.25364
7.98625	9.08418	1.49616	1.51403	1.51638	1.35411	1.55681	1.04267	7.98625	6.256
7.98625	9.08418	1.49616	1.51403	1.51638	1.35411	1.55681	1.04433	7.98625	6.256
7.98625	9.08418	1.49616	1.51403	1.51638	1.35411	1.55681	1.046	7.98625	6.256
7.98625	9.08418	1.49616	1.51403	1.51638	1.35411	1.55681	1.04766	7.98625	6.256
8.00647	9.08418	1.49616	1.51403	1.51638	1.35619	1.55681	1.04933	8.00647	6.25832
8.00647	9.08418	1.49616	1.51403	1.51638	1.35827	1.55681	1.05099	8.00647	6.25832
8.00647	9.08418	1.51638	1.51403	1.51638	1.36034	1.55681	1.05266	8.00647	6.25832
8.00647	9.08418	1.51638	1.51403	1.51638	1.36242	1.55681	1.05432	8.00647	6.25832
8.02669	9.08418	1.51638	1.51403	1.51638	1.3645	1.55681	1.05599	8.02669	6.26058
8.02669	9.08418	1.51638	1.51403	1.51638	1.36657	1.55681	1.05766	8.02669	6.26058
8.02669	9.08418	1.51638	1.51403	1.51638	1.36865	1.55681	1.05932	8.02669	6.26058
8.04691	9.08418	1.51638	1.51403	1.51638	1.37073	1.55681	1.06099	8.04691	6.2628
8.04691	9.08418	1.51638	1.51403	1.51638	1.3728	1.55681	1.06265	8.04691	6.2628
8.04691	9.08418	1.51638	1.51403	1.51638	1.37488	1.57703	1.06432	8.04691	6.2628
8.06712	9.08418	1.51638	1.51403	1.51638	1.37696	1.57703	1.06598	8.06712	6.26497
8.06712	9.11783	1.51638	1.51403	1.51638	1.37903	1.57703	1.06765	8.06712	6.26497
8.06712	9.15147	1.51638	1.51403	1.51638	1.38111	1.57703	1.06931	8.06712	6.26497
8.08734	9.18512	1.51638	1.51403	1.5366	1.38319	1.57703	1.07098	8.08734	6.2671
8.08734	9.21876	1.51638	1.51403	1.5366	1.38526	1.57703	1.07265	8.08734	6.2671
8.08734	9.25241	1.51638	1.51403	1.5366	1.38734	1.57703	1.07431	8.08734	6.2671
8.10756	9.25241	1.51638	1.51403	1.5366	1.38942	1.57703	1.07598	8.10756	6.26918
8.10756	9.25241	1.51638	1.51403	1.5366	1.3915	1.57703	1.07764	8.10756	6.26918
8.10756	9.25241	1.51638	1.51403	1.5366	1.39357	1.57703	1.07931	8.10756	6.26918
8.10756	9.25241	1.5366	1.51403	1.5366	1.39565	1.57703	1.08097	8.10756	6.26918
8.12778	9.25241	1.5366	1.51403	1.5366	1.39773	1.57703	1.08264	8.12778	6.27122
8.12778	9.25241	1.5366	1.51403	1.5366	1.3998	1.57703	1.08431	8.12778	6.27122
[truncated: 31,119 more rows]

[truncated: 26 more sheets: Fig.4a, Fig.4b, Fig.4f, Fig.5d, Fig.5e, Fig.5f, Fig.6b, Fig.6e, Fig.6f, Fig.6g, Fig.6i, Fig.6j, Fig.S6c, Fig.S7b, Fig.S9, Fig.S11, Fig.S12, Fig.S13a, Fig.S13b, Fig.S14 …]
